# Supplementary material for: Wnt/β-Catenin Inhibition Disrupts Carboplatin Resistance in Isogenic Models of Triple-Negative Breast Cancer
Source: Front Oncol. 2021 Jul 22;11:705384. doi: 10.3389/fonc.2021.705384 (PMC8340846; doi:10.3389/fonc.2021.705384)
Supplement: Supplementary Table 1 — Differentially expressed genes and GSEA of 468’R vs. 468’P. [file Table_1.xlsx]

## Sheet: DEGs
ensembl_gene_id_version	ensembl_gene_id	entrezgene_id	hgnc_symbol	baseMean	log2FoldChange	lfcSE	pvalue	padj
ENSG00000204970.10	ENSG00000204970	56147	PCDHA1	28.0381	7.46887	1.23519	6.73853e-12	3.59323e-10
ENSG00000127529.7	ENSG00000127529	26658	OR7C2	16.8974	6.69904	1.27527	1.96682e-09	6.6981e-08
ENSG00000129654.8	ENSG00000129654	2302	FOXJ1	106.12	6.60893	0.684366	1.43611e-23	3.26966e-21
ENSG00000272046.1	ENSG00000272046	NA		14.3503	6.37147	1.27895	1.05677e-08	3.14439e-07
ENSG00000176566.5	ENSG00000176566	138009	DCAF4L2	11.1596	6.10503	1.29014	3.87882e-08	1.02339e-06
ENSG00000157502.13	ENSG00000157502	139221	PWWP3B	61.0431	6.09514	0.655034	7.97121e-22	1.59921e-19
ENSG00000251184.1	ENSG00000251184	NA		24.812	5.97912	1.23049	2.63295e-08	7.22919e-07
ENSG00000133135.14	ENSG00000133135	79589	RNF128	38.4379	5.90999	0.89735	2.52268e-12	1.42785e-10
ENSG00000099399.6	ENSG00000099399	4113	MAGEB2	109.075	5.8743	0.455428	3.78503e-39	4.51154e-36
ENSG00000081189.16	ENSG00000081189	4208	MEF2C	178.478	5.84352	1.11913	6.03676e-09	1.89942e-07
ENSG00000112175.8	ENSG00000112175	653	BMP5	56.9112	5.74847	0.67342	1.14038e-18	1.65054e-16
ENSG00000135439.11	ENSG00000135439	116986	AGAP2	57.5377	5.66878	0.710529	1.25721e-16	1.3845e-14
ENSG00000142449.13	ENSG00000142449	84467	FBN3	30.2194	5.60128	0.727254	1.16856e-15	1.1222e-13
ENSG00000179083.6	ENSG00000179083	286499	FAM133A	85.453	5.59867	0.643764	3.24431e-19	5.05689e-17
ENSG00000171243.8	ENSG00000171243	25928	SOSTDC1	284.721	5.56869	0.406233	1.0102e-43	1.86088e-40
ENSG00000149531.15	ENSG00000149531	NA	FRG1BP	32.4974	5.47816	1.10994	2.64664e-08	7.25163e-07
ENSG00000147231.14	ENSG00000147231	55086	RADX	52.9868	5.44309	0.787088	4.04231e-13	2.63374e-11
ENSG00000067715.14	ENSG00000067715	6857	SYT1	25.3128	5.43863	1.53327	1.77683e-06	3.16657e-05
ENSG00000170962.13	ENSG00000170962	80310	PDGFD	8.2717	5.40554	1.43609	1.12455e-06	2.1138e-05
ENSG00000170396.9	ENSG00000170396	91752	ZNF804A	99.6857	5.39613	0.832779	7.37181e-12	3.88997e-10
ENSG00000166292.12	ENSG00000166292	55273	TMEM100	9.57625	5.10348	1.84375	8.71168e-06	0.000127363
ENSG00000164099.3	ENSG00000164099	8492	PRSS12	60.712	4.88718	1.12869	2.66201e-07	5.88246e-06
ENSG00000250284.3	ENSG00000250284	NA		29.7123	4.80577	0.674534	1.11819e-13	7.92235e-12
ENSG00000267139.1	ENSG00000267139	NA		6.73448	4.6652	1.66974	1.07786e-05	0.000154352
ENSG00000261122.6	ENSG00000261122	400533	LINC02167	13.6358	4.63793	1.17788	8.44109e-07	1.64875e-05
ENSG00000168497.5	ENSG00000168497	8436	CAVIN2	27.7634	4.62426	1.51508	6.77583e-06	0.000102692
ENSG00000104267.10	ENSG00000104267	760	CA2	18.4119	4.60418	1.17395	8.77553e-07	1.70488e-05
ENSG00000179314.14	ENSG00000179314	23302	WSCD1	8.02611	4.5892	2.05656	2.66075e-05	0.000340801
ENSG00000249158.7	ENSG00000249158	56138	PCDHA11	107.318	4.56843	0.474889	9.8896e-23	2.08743e-20
ENSG00000172828.13	ENSG00000172828	23491	CES3	114.075	4.55803	0.405991	5.08003e-30	2.19014e-27
ENSG00000009694.13	ENSG00000009694	10178	TENM1	86.6325	4.42648	0.637973	3.31042e-13	2.17084e-11
ENSG00000187372.11	ENSG00000187372	56123	PCDHB13	53.1388	4.2208	0.657559	7.56712e-12	3.98266e-10
ENSG00000094755.17	ENSG00000094755	2568	GABRP	327.514	4.21876	0.285182	2.61779e-50	8.84073e-47
ENSG00000082556.14	ENSG00000082556	4986	OPRK1	10.965	4.21146	1.06276	6.85734e-07	1.36897e-05
ENSG00000047457.14	ENSG00000047457	1356	CP	1415.69	4.09366	0.369877	2.01984e-29	7.87076e-27
ENSG00000255408.4	ENSG00000255408	56145	PCDHA3	74.9442	4.07613	0.4176	1.57169e-23	3.53857e-21
ENSG00000109265.14	ENSG00000109265	57482	CRACD	207.134	4.07433	0.536478	1.97024e-15	1.81468e-13
ENSG00000116032.5	ENSG00000116032	116444	GRIN3B	21.4096	3.96517	0.983448	4.72608e-07	9.78187e-06
ENSG00000251664.5	ENSG00000251664	56137	PCDHA12	6.09878	3.92457	1.81116	4.39256e-05	0.000521114
ENSG00000266578.2	ENSG00000266578	NA		11.0427	3.88965	1.33666	9.93012e-06	0.000143315
ENSG00000154080.14	ENSG00000154080	83539	CHST9	14.1495	3.81241	1.07975	1.99348e-06	3.50641e-05
ENSG00000261857.7	ENSG00000261857	8190	MIA	21.673	3.79665	0.791186	2.10381e-08	5.88804e-07
ENSG00000000971.16	ENSG00000000971	3075	CFH	22.0241	3.75361	1.28412	9.51596e-06	0.000138224
ENSG00000047597.7	ENSG00000047597	7504	XK	125.765	3.73284	0.473161	9.90359e-17	1.10871e-14
ENSG00000156103.16	ENSG00000156103	4325	MMP16	22.3911	3.68434	1.7622	5.57257e-05	0.000639394
ENSG00000164128.7	ENSG00000164128	4886	NPY1R	19.6955	3.66127	0.954215	7.09176e-07	1.41298e-05
ENSG00000091513.16	ENSG00000091513	7018	TF	661.682	3.63352	0.48452	1.50032e-15	1.414e-13
ENSG00000165029.17	ENSG00000165029	19	ABCA1	56.434	3.6186	0.630597	1.4319e-10	6.1865e-09
ENSG00000078098.14	ENSG00000078098	2191	FAP	165.984	3.59097	0.566851	3.944e-12	2.17166e-10
ENSG00000286057.1	ENSG00000286057	NA		16.7797	3.58007	1.27382	1.2202e-05	0.000171851
ENSG00000249228.1	ENSG00000249228	NA		185.526	3.56829	0.319978	2.05987e-30	9.6041e-28
ENSG00000131398.15	ENSG00000131398	3748	KCNC3	246.493	3.56302	0.458234	1.51713e-16	1.66171e-14
ENSG00000197140.15	ENSG00000197140	203102	ADAM32	43.0573	3.43913	0.836291	2.20015e-07	4.94215e-06
ENSG00000257150.3	ENSG00000257150	100132594	PGAM1P5	24.7019	3.4223	0.602291	1.33564e-10	5.78293e-09
ENSG00000165168.8	ENSG00000165168	1536	CYBB	29.3524	3.404	0.903216	7.25091e-07	1.44044e-05
ENSG00000173210.20	ENSG00000173210	22885	ABLIM3	179.17	3.40194	0.425723	1.7533e-17	2.23441e-15
ENSG00000122877.16	ENSG00000122877	1959	EGR2	30.987	3.34774	0.619454	5.34957e-10	2.03756e-08
ENSG00000091137.14	ENSG00000091137	5172	SLC26A4	95.413	3.32942	0.576905	6.73277e-11	3.05204e-09
ENSG00000125726.11	ENSG00000125726	970	CD70	215.235	3.31314	0.335492	5.95588e-25	1.48992e-22
ENSG00000125430.9	ENSG00000125430	9953	HS3ST3B1	43.8847	3.27513	0.682693	1.00382e-08	3.00449e-07
ENSG00000253525.1	ENSG00000253525	NA	CPP	12.355	3.24714	1.57576	6.85502e-05	0.000759449
ENSG00000176399.4	ENSG00000176399	63951	DMRTA1	25.0606	3.24095	0.682535	1.20459e-08	3.52784e-07
ENSG00000171431.4	ENSG00000171431	54474	KRT20	30.6858	3.17192	0.97608	3.29786e-06	5.44174e-05
ENSG00000166265.13	ENSG00000166265	116159	CYYR1	223.809	3.12719	0.248	1.19239e-38	1.20807e-35
ENSG00000081041.9	ENSG00000081041	2920	CXCL2	100.081	3.12563	0.474168	2.73088e-13	1.82626e-11
ENSG00000131771.14	ENSG00000131771	84152	PPP1R1B	383.176	3.07409	0.448606	4.19087e-14	3.16864e-12
ENSG00000272256.1	ENSG00000272256	NA		21.8178	3.07184	0.74955	1.63748e-07	3.79203e-06
ENSG00000205403.13	NA	NA	NA	157.093	3.06293	0.550908	1.4599e-10	6.29402e-09
ENSG00000064787.13	ENSG00000064787	8537	BCAS1	101.004	3.04976	0.457015	1.39022e-13	9.6804e-12
ENSG00000240038.6	ENSG00000240038	280	AMY2B	133.666	3.03548	0.379377	6.56957e-18	8.81584e-16
ENSG00000261949.6	NA	NA	NA	16.651	2.99502	0.828249	9.25099e-07	1.78867e-05
ENSG00000130208.9	ENSG00000130208	341	APOC1	23.6963	2.97106	1.04622	1.02275e-05	0.000147293
ENSG00000167552.14	NA	NA	NA	955.263	2.9698	0.300069	1.93825e-25	5.10063e-23
ENSG00000149485.19	ENSG00000149485	3992	FADS1	806.725	2.96316	0.356554	4.49626e-19	6.9021e-17
ENSG00000125740.14	ENSG00000125740	2354	FOSB	10223.8	2.93381	0.41269	5.55793e-15	4.91792e-13
ENSG00000280441.3	ENSG00000280441	NA		398.359	2.91415	0.23466	8.03925e-38	7.08258e-35
ENSG00000120129.6	ENSG00000120129	1843	DUSP1	2335.57	2.88623	0.351768	1.00541e-18	1.47627e-16
ENSG00000243137.8	ENSG00000243137	5672	PSG4	77.2149	2.87743	0.397439	2.0226e-15	1.85448e-13
ENSG00000166816.15	ENSG00000166816	197257	LDHD	75.8471	2.83555	0.578966	3.92874e-09	1.27577e-07
ENSG00000138685.17	ENSG00000138685	2247	FGF2	174.181	2.79755	0.347501	3.46064e-18	4.83606e-16
ENSG00000172817.4	ENSG00000172817	9420	CYP7B1	72.251	2.79736	0.582754	6.18944e-09	1.93843e-07
ENSG00000134061.5	ENSG00000134061	4064	CD180	49.7116	2.79239	0.414115	6.80782e-14	5.01625e-12
ENSG00000137474.22	ENSG00000137474	4647	MYO7A	107.862	2.745	0.601745	1.85099e-08	5.29007e-07
ENSG00000178660.6	ENSG00000178660	NA	ARMC10P1	10.5307	2.73684	2.4721	0.000370348	0.00319607
ENSG00000133874.2	ENSG00000133874	79845	RNF122	89.0964	2.69268	0.289478	5.63633e-23	1.22805e-20
ENSG00000188985.6	ENSG00000188985	NA	DHFRP1	171.543	2.67892	1.98467	0.000352563	0.00306477
ENSG00000147036.12	ENSG00000147036	347404	LANCL3	15.7537	2.67431	1.15247	4.18287e-05	0.000500931
ENSG00000047936.11	ENSG00000047936	6098	ROS1	246.081	2.66526	0.38965	3.51195e-14	2.68538e-12
ENSG00000105255.11	ENSG00000105255	79187	FSD1	55.6863	2.65209	0.762183	1.33423e-06	2.46999e-05
ENSG00000087128.10	ENSG00000087128	28983	TMPRSS11E	582.459	2.64626	0.331542	6.39012e-18	8.6322e-16
ENSG00000111344.11	ENSG00000111344	8437	RASAL1	73.9998	2.63846	0.386194	3.76838e-14	2.87063e-12
ENSG00000184271.17	ENSG00000184271	5463	POU6F1	79.6362	2.63083	0.894197	7.48236e-06	0.000111893
ENSG00000120327.6	NA	NA	NA	48.9238	2.62915	0.765885	1.56379e-06	2.83174e-05
ENSG00000185885.16	NA	NA	NA	391.099	2.62851	0.522012	1.86983e-09	6.43267e-08
ENSG00000146592.17	ENSG00000146592	9586	CREB5	27.9086	2.6212	1.81445	0.000316537	0.00280169
ENSG00000196139.14	ENSG00000196139	8644	AKR1C3	70.5477	2.6163	0.425779	3.55979e-12	1.97082e-10
ENSG00000090530.10	ENSG00000090530	55214	P3H2	651.945	2.591	0.485151	3.82859e-10	1.51521e-08
ENSG00000100302.7	ENSG00000100302	23551	RASD2	216.366	2.58983	0.199854	8.88302e-41	1.38459e-37
ENSG00000153234.15	ENSG00000153234	4929	NR4A2	809.013	2.57777	0.369169	1.36579e-14	1.13889e-12
ENSG00000163347.6	ENSG00000163347	9076	CLDN1	3541.5	2.57649	0.393916	2.84442e-13	1.89593e-11
ENSG00000278996.1	ENSG00000278996	NA		434.766	2.56776	0.243924	3.00507e-28	1.04986e-25
ENSG00000080298.15	ENSG00000080298	5991	RFX3	88.0269	2.56321	0.383918	1.15625e-13	8.13512e-12
ENSG00000185201.16	NA	NA	NA	538.018	2.56218	0.353726	2.10662e-15	1.92281e-13
ENSG00000173334.4	ENSG00000173334	10221	TRIB1	1246.13	2.54001	0.219237	2.34091e-33	1.58113e-30
ENSG00000170345.10	ENSG00000170345	2353	FOS	6775.89	2.53398	0.419792	7.2705e-12	3.84653e-10
ENSG00000120322.4	ENSG00000120322	56128	PCDHB8	16.2224	2.53293	1.409	0.000158617	0.00156098
ENSG00000118515.11	ENSG00000118515	6446	SGK1	910.552	2.51518	0.182258	1.26248e-45	2.8424e-42
ENSG00000079819.19	ENSG00000079819	2037	EPB41L2	1342.89	2.50975	0.260558	3.06365e-24	7.30339e-22
ENSG00000131171.13	ENSG00000131171	6451	SH3BGRL	36.927	2.50425	1.19017	7.66155e-05	0.000832418
ENSG00000265787.2	ENSG00000265787	284233	CYP4F35P	19.953	2.4879	0.730482	1.73394e-06	3.10105e-05
ENSG00000235449.2	ENSG00000235449	NA		34.7728	2.48278	1.40059	0.000172323	0.00166911
ENSG00000177465.4	NA	NA	NA	106.109	2.47832	0.392927	1.40603e-12	8.4291e-11
ENSG00000119042.17	ENSG00000119042	23314	SATB2	110.431	2.46779	0.545922	2.22145e-08	6.17467e-07
ENSG00000214447.4	ENSG00000214447	100528020	FAM187A	24.5231	2.46221	0.857021	9.4984e-06	0.000138068
ENSG00000078018.20	ENSG00000078018	4133	MAP2	348.767	2.45126	0.367388	1.33097e-13	9.29981e-12
ENSG00000110002.16	ENSG00000110002	4013	VWA5A	108.43	2.44574	0.514574	7.70882e-09	2.37392e-07
ENSG00000122861.16	ENSG00000122861	5328	PLAU	1376.09	2.43607	0.328287	6.65668e-16	6.67744e-14
ENSG00000112541.17	NA	NA	NA	65.9237	2.42724	1.82848	0.000448113	0.00374901
ENSG00000151623.15	ENSG00000151623	4306	NR3C2	66.433	2.4172	0.816099	7.37089e-06	0.000110471
ENSG00000151229.13	ENSG00000151229	114134	SLC2A13	63.4055	2.38505	0.573868	1.08087e-07	2.61981e-06
ENSG00000196542.8	ENSG00000196542	165679	SPTSSB	168.186	2.38047	0.394122	8.06166e-12	4.22102e-10
ENSG00000154553.16	ENSG00000154553	27295	PDLIM3	64.6525	2.35754	0.490254	6.1533e-09	1.9301e-07
ENSG00000060558.4	ENSG00000060558	2769	GNA15	242.559	2.32915	0.278043	3.96462e-19	6.13245e-17
ENSG00000189127.8	ENSG00000189127	340120	ANKRD34B	48.5665	2.32212	0.52645	3.79504e-08	1.00785e-06
ENSG00000076706.17	ENSG00000076706	4162	MCAM	296.986	2.30611	0.644539	1.01133e-06	1.93327e-05
ENSG00000237978.6	ENSG00000237978	NA	KCNMB2-AS1	42.9506	2.29191	0.502728	2.00733e-08	5.65711e-07
ENSG00000133739.16	ENSG00000133739	85444	LRRCC1	144.794	2.27967	0.313772	2.62468e-15	2.38493e-13
ENSG00000169031.20	ENSG00000169031	1285	COL4A3	156.568	2.2716	0.416811	2.53641e-10	1.03619e-08
ENSG00000261305.2	ENSG00000261305	NA		19.087	2.26546	0.752821	6.82266e-06	0.000103324
ENSG00000178075.20	ENSG00000178075	54762	GRAMD1C	113.847	2.25869	0.437162	1.12341e-09	4.00064e-08
ENSG00000256288.1	ENSG00000256288	113523642	LINC02617	16.1814	2.24948	1.33189	0.00024021	0.00222589
ENSG00000131471.7	ENSG00000131471	8639	AOC3	34.5717	2.2428	0.553535	1.75146e-07	4.03294e-06
ENSG00000207332.1	ENSG00000207332	NA	RNU6-146P	6.52325	2.23463	1.84926	0.000639224	0.00502038
ENSG00000196549.12	NA	NA	NA	2150.09	2.22845	0.364207	5.73753e-12	3.10026e-10
ENSG00000006468.14	ENSG00000006468	2115	ETV1	234.637	2.2271	0.491672	2.36439e-08	6.55399e-07
ENSG00000139625.13	ENSG00000139625	7786	MAP3K12	146.762	2.22451	0.612027	8.60208e-07	1.676e-05
ENSG00000123358.20	ENSG00000123358	3164	NR4A1	3461.26	2.21373	0.32619	8.08154e-14	5.89051e-12
ENSG00000132446.7	ENSG00000132446	53940	FTHL17	61.7479	2.20623	0.348971	1.66786e-12	9.853e-11
ENSG00000177679.16	ENSG00000177679	222183	SRRM3	55.3377	2.19951	0.425002	1.11317e-09	3.97117e-08
ENSG00000154027.19	ENSG00000154027	26289	AK5	878.636	2.19544	0.290823	3.56463e-16	3.70411e-14
ENSG00000106034.18	ENSG00000106034	79974	CPED1	61.4282	2.17746	1.17736	0.000172846	0.00167338
ENSG00000214860.5	ENSG00000214860	645027	EVPLL	25.4909	2.17444	0.585447	6.62774e-07	1.32812e-05
ENSG00000142619.4	ENSG00000142619	51702	PADI3	160.265	2.15269	0.285203	3.74122e-16	3.84814e-14
ENSG00000186806.5	ENSG00000186806	147645	VSIG10L	94.8994	2.14796	0.351743	6.5092e-12	3.48931e-10
ENSG00000196205.8	ENSG00000196205	NA	EEF1A1P5	7274.16	2.14462	0.376336	6.99607e-11	3.15025e-09
ENSG00000244270.1	ENSG00000244270	NA	RPL32P29	26.8041	2.13632	0.479708	3.46852e-08	9.27212e-07
ENSG00000109113.20	ENSG00000109113	83871	RAB34	695.003	2.13245	0.351224	8.10208e-12	4.23125e-10
ENSG00000139725.8	ENSG00000139725	54509	RHOF	426.719	2.12177	0.359782	2.27363e-11	1.09431e-09
ENSG00000156804.7	ENSG00000156804	114907	FBXO32	766.903	2.11591	0.264798	1.24661e-17	1.64026e-15
ENSG00000180694.14	ENSG00000180694	169200	TMEM64	142.733	2.09869	0.500865	1.08237e-07	2.62033e-06
ENSG00000183668.18	ENSG00000183668	5678	PSG9	275.719	2.09555	0.294481	9.00288e-15	7.79596e-13
ENSG00000277639.2	ENSG00000277639	105371267		367.867	2.0951	0.467706	3.15878e-08	8.50019e-07
ENSG00000146674.15	ENSG00000146674	3486	IGFBP3	12660.5	2.09474	0.209068	1.47899e-25	3.97871e-23
ENSG00000165092.13	ENSG00000165092	216	ALDH1A1	481.129	2.08916	0.477029	4.89636e-08	1.26873e-06
ENSG00000110934.13	ENSG00000110934	51411	BIN2	135.109	2.07899	0.55729	6.63305e-07	1.32812e-05
ENSG00000156011.17	ENSG00000156011	23362	PSD3	388.385	2.06885	0.455619	2.43907e-08	6.75176e-07
ENSG00000222019.7	ENSG00000222019	100130015	URAHP	27.2897	2.06324	0.878846	5.33746e-05	0.000617312
ENSG00000163975.12	ENSG00000163975	4241	MELTF	246.912	2.05483	0.496595	1.37553e-07	3.25232e-06
ENSG00000196378.13	ENSG00000196378	80778	ZNF34	86.3508	2.04724	0.326755	2.54879e-12	1.43461e-10
ENSG00000236078.2	ENSG00000236078	101929086	LINC01447	13.8303	2.04464	0.897785	6.54393e-05	0.000733091
ENSG00000183196.10	ENSG00000183196	4166	CHST6	188.893	2.03402	0.29054	2.0354e-14	1.63017e-12
ENSG00000288611.1	ENSG00000288611	2831	NPBWR1	27.0052	2.026	0.859927	5.40371e-05	0.00062355
ENSG00000198846.6	ENSG00000198846	9760	TOX	52.9116	2.02598	0.517914	3.44965e-07	7.37228e-06
ENSG00000096006.12	ENSG00000096006	10321	CRISP3	1093.4	2.02242	0.387284	9.40907e-10	3.42471e-08
ENSG00000285169.2	ENSG00000285169	NA		6.85893	2.01617	1.4261	0.000531798	0.00432243
ENSG00000131737.5	NA	NA	NA	346.772	2.00074	0.606263	3.23314e-06	5.36553e-05
ENSG00000013297.12	ENSG00000013297	5010	CLDN11	32.3089	1.98646	0.893146	7.96519e-05	0.000860334
ENSG00000142700.12	ENSG00000142700	63950	DMRTA2	12.7055	1.98364	0.920725	9.56431e-05	0.00100519
ENSG00000130962.18	ENSG00000130962	5638	PRRG1	371.293	1.98273	0.29015	6.33955e-14	4.68826e-12
ENSG00000163823.4	ENSG00000163823	1230	CCR1	9.04619	1.9803	1.41394	0.000565132	0.00454581
ENSG00000165621.8	ENSG00000165621	27199	OXGR1	6.35199	1.95053	1.99072	0.00110263	0.00787817
ENSG00000141753.7	ENSG00000141753	3487	IGFBP4	3589.46	1.94974	0.304364	1.03502e-12	6.27923e-11
ENSG00000226996.5	ENSG00000226996	NA		16.0503	1.93915	1.96705	0.00111873	0.00796793
ENSG00000113369.9	ENSG00000113369	57561	ARRDC3	501.546	1.93894	0.20185	8.24609e-24	1.89876e-21
ENSG00000164951.16	ENSG00000164951	54704	PDP1	867.595	1.9387	0.212555	7.72895e-22	1.56612e-19
ENSG00000005882.12	ENSG00000005882	5164	PDK2	258.561	1.90968	0.299829	1.27675e-12	7.69963e-11
ENSG00000168491.10	ENSG00000168491	256309	CCDC110	6.32224	1.9086	1.78364	0.00108763	0.00778473
ENSG00000196136.18	ENSG00000196136	12	SERPINA3	1156.28	1.90509	0.387199	4.34233e-09	1.39887e-07
ENSG00000135452.10	ENSG00000135452	6302	TSPAN31	140.717	1.90231	0.412433	1.8758e-08	5.35342e-07
ENSG00000082482.14	ENSG00000082482	3776	KCNK2	347.947	1.89629	0.251985	4.22341e-16	4.32217e-14
ENSG00000105538.10	ENSG00000105538	54922	RASIP1	234.872	1.88515	0.282622	1.77485e-13	1.2109e-11
ENSG00000267426.5	ENSG00000267426	NA		17.468	1.88349	1.21779	0.000454242	0.00379715
ENSG00000261780.3	ENSG00000261780	100505817	LINC02582	40.3536	1.87567	0.818608	7.55976e-05	0.000823566
ENSG00000149269.10	ENSG00000149269	5058	PAK1	1285.19	1.86831	0.173704	5.95249e-29	2.23362e-26
ENSG00000188766.12	ENSG00000188766	399473	SPRED3	81.5028	1.86128	0.593562	6.39768e-06	9.7452e-05
ENSG00000120915.14	ENSG00000120915	2053	EPHX2	120.29	1.85635	0.295543	2.13594e-12	1.23307e-10
ENSG00000215811.6	ENSG00000215811	100129094	BTNL10	42.6692	1.84584	0.771603	5.99135e-05	0.000680128
ENSG00000136235.17	ENSG00000136235	10457	GPNMB	493.822	1.84036	0.40626	2.7839e-08	7.59222e-07
ENSG00000269416.6	ENSG00000269416	104472717	LINC01224	354.569	1.83903	0.21337	5.67458e-20	9.74441e-18
ENSG00000284837.1	ENSG00000284837	339166		6.70208	1.82736	1.37252	0.000760819	0.00578046
ENSG00000116741.8	ENSG00000116741	5997	RGS2	494.749	1.82459	0.453951	2.56014e-07	5.68195e-06
ENSG00000183722.9	ENSG00000183722	10186	LHFPL6	130.486	1.81249	0.411117	4.86153e-08	1.26132e-06
ENSG00000167774.2	ENSG00000167774	NA		7.6192	1.80601	2.04094	0.00135028	0.0092918
ENSG00000177606.8	ENSG00000177606	3725	JUN	7254.43	1.80552	0.17998	9.68342e-26	2.65156e-23
ENSG00000242265.6	ENSG00000242265	23089	PEG10	5479.43	1.7972	0.229988	3.95205e-17	4.76669e-15
ENSG00000176485.12	NA	NA	NA	2202.2	1.79577	0.298831	1.0822e-11	5.46346e-10
ENSG00000141750.7	ENSG00000141750	342667	STAC2	449.681	1.78	0.548703	4.88212e-06	7.68062e-05
ENSG00000155254.13	ENSG00000155254	83742	MARVELD1	211.861	1.77788	0.353944	2.5925e-09	8.62591e-08
ENSG00000167600.14	ENSG00000167600	29785	CYP2S1	404.47	1.77642	0.309662	5.35197e-11	2.46471e-09
ENSG00000204257.15	ENSG00000204257	3108	HLA-DMA	79.1756	1.77592	0.380353	1.47856e-08	4.26781e-07
ENSG00000287023.1	ENSG00000287023	NA		187.633	1.77329	0.255703	2.55672e-14	2.00026e-12
ENSG00000183010.17	ENSG00000183010	5831	PYCR1	1677.89	1.77103	0.193709	4.60113e-22	9.41744e-20
ENSG00000124813.23	ENSG00000124813	860	RUNX2	312.267	1.75072	0.217531	5.60316e-18	7.67141e-16
ENSG00000120885.22	ENSG00000120885	1191	CLU	4352.66	1.74595	0.256594	6.07484e-14	4.52553e-12
ENSG00000067082.15	ENSG00000067082	1316	KLF6	5266.65	1.74522	0.179373	1.65185e-24	4.0327e-22
ENSG00000215146.5	ENSG00000215146	441666		56.4239	1.74076	0.81184	0.000132452	0.00134261
ENSG00000183153.7	ENSG00000183153	125111	GJD3	11.9996	1.73909	0.925873	0.000254215	0.00233295
ENSG00000230409.3	ENSG00000230409	NA	TCEA1P2	339.273	1.73407	0.223952	6.12549e-17	6.97308e-15
ENSG00000177839.7	ENSG00000177839	56127	PCDHB9	74.6032	1.72875	0.656029	3.5632e-05	0.000438114
ENSG00000264058.2	ENSG00000264058	NA		10.8859	1.72405	1.26561	0.000806602	0.00606027
ENSG00000149295.14	ENSG00000149295	1813	DRD2	11.3365	1.72093	1.13453	0.000587132	0.00468663
ENSG00000241935.9	ENSG00000241935	112817	HOGA1	9.01782	1.7131	1.31873	0.000926874	0.00681468
ENSG00000167779.9	ENSG00000167779	3489	IGFBP6	115.312	1.71023	0.479929	1.68557e-06	3.02522e-05
ENSG00000187735.14	ENSG00000187735	6917	TCEA1	1357.28	1.70829	0.256798	1.62655e-13	1.11725e-11
ENSG00000158966.16	ENSG00000158966	57685	CACHD1	327.2	1.7056	0.233982	1.81467e-15	1.68673e-13
ENSG00000125657.5	ENSG00000125657	8744	TNFSF9	615.867	1.69773	0.247801	4.11916e-14	3.12609e-12
ENSG00000185519.9	ENSG00000185519	348487	FAM131C	30.981	1.6961	0.5172	4.78545e-06	7.56377e-05
ENSG00000111341.10	ENSG00000111341	4256	MGP	15062.6	1.6959	0.311646	2.74169e-10	1.11333e-08
ENSG00000197959.14	ENSG00000197959	26052	DNM3	132.498	1.68913	0.361681	1.50225e-08	4.33002e-07
ENSG00000171517.6	ENSG00000171517	23566	LPAR3	118.097	1.68909	0.301929	1.15754e-10	5.04414e-09
ENSG00000146090.16	ENSG00000146090	255426	RASGEF1C	80.6832	1.68793	0.647507	4.11341e-05	0.000495541
ENSG00000068366.20	ENSG00000068366	2182	ACSL4	934.4	1.68405	0.243255	2.45202e-14	1.94083e-12
ENSG00000165816.13	ENSG00000165816	340706	VWA2	340.721	1.68215	0.27879	8.51571e-12	4.41314e-10
ENSG00000116299.17	ENSG00000116299	57535	ELAPOR1	2017.16	1.68077	0.746305	0.000110062	0.00113902
ENSG00000159374.17	ENSG00000159374	130951	M1AP	194.951	1.68027	0.582986	1.81864e-05	0.000242921
ENSG00000288632.1	ENSG00000288632	NA		8.40244	1.66667	2.12468	0.00148908	0.0100277
ENSG00000136098.17	ENSG00000136098	4752	NEK3	178.885	1.66443	0.666413	5.82455e-05	0.000664169
ENSG00000267313.7	ENSG00000267313	641516		21.0378	1.65996	0.807992	0.000187638	0.00179599
ENSG00000196922.10	ENSG00000196922	286101	ZNF252P	643.758	1.65782	0.286221	3.61354e-11	1.69887e-09
ENSG00000123933.17	ENSG00000123933	10608	MXD4	660.634	1.64794	0.353529	1.59264e-08	4.57755e-07
ENSG00000147041.12	ENSG00000147041	94122	SYTL5	102.329	1.64175	0.419745	4.61323e-07	9.56785e-06
ENSG00000253537.3	ENSG00000253537	56108	PCDHGA7	93.0621	1.63969	0.303225	3.28242e-10	1.31968e-08
ENSG00000164070.12	ENSG00000164070	22824	HSPA4L	279.214	1.63866	0.420853	4.97607e-07	1.02574e-05
ENSG00000009709.12	ENSG00000009709	5081	PAX7	609.772	1.6344	0.2455	1.45116e-13	1.00701e-11
ENSG00000268573.1	ENSG00000268573	NA		33.3328	1.63249	0.521229	8.6661e-06	0.000126971
ENSG00000167656.5	ENSG00000167656	8581	LY6D	370.431	1.63191	0.444035	1.20215e-06	2.23684e-05
ENSG00000079385.23	ENSG00000079385	634	CEACAM1	650.991	1.63038	0.603091	3.39732e-05	0.000421039
ENSG00000137273.6	ENSG00000137273	2295	FOXF2	51.9148	1.6259	0.797327	0.000206057	0.00195109
ENSG00000092964.18	ENSG00000092964	1808	DPYSL2	2101.2	1.62562	0.149653	9.4424e-30	3.8521e-27
ENSG00000070087.14	ENSG00000070087	5217	PFN2	611.973	1.6165	0.240008	8.40704e-14	6.084e-12
ENSG00000072422.17	ENSG00000072422	9886	RHOBTB1	200.851	1.61157	0.315153	1.62797e-09	5.64961e-08
ENSG00000110013.13	ENSG00000110013	54414	SIAE	274.202	1.60066	0.266182	9.27862e-12	4.75346e-10
ENSG00000159871.15	ENSG00000159871	284348	LYPD5	446.045	1.59456	0.306749	1.04067e-09	3.73221e-08
ENSG00000164465.19	ENSG00000164465	285761	DCBLD1	1503.64	1.59187	0.127407	4.03563e-38	3.717e-35
ENSG00000161905.13	ENSG00000161905	246	ALOX15	22.0777	1.58979	0.627227	5.95536e-05	0.0006768
ENSG00000146666.5	ENSG00000146666	84847	LINC00525	24.2374	1.58825	0.539824	1.73861e-05	0.000233308
ENSG00000161653.11	ENSG00000161653	162417	NAGS	43.3948	1.58814	0.607542	4.75263e-05	0.000556984
ENSG00000189377.9	ENSG00000189377	284340	CXCL17	41.5614	1.58673	0.609089	4.89039e-05	0.000572136
ENSG00000162738.6	ENSG00000162738	57216	VANGL2	220.353	1.58281	1.21085	0.0010867	0.00778359
ENSG00000204941.14	ENSG00000204941	5673	PSG5	124.721	1.58235	0.446433	2.12228e-06	3.70084e-05
ENSG00000167711.14	ENSG00000167711	5345	SERPINF2	66.676	1.58207	0.373608	1.22159e-07	2.92936e-06
ENSG00000243660.11	ENSG00000243660	642819	ZNF487	99.6237	1.57715	0.504882	9.71443e-06	0.000140804
ENSG00000117472.10	ENSG00000117472	10103	TSPAN1	1394.71	1.57524	0.209493	2.72354e-16	2.88938e-14
ENSG00000115255.12	ENSG00000115255	92840	REEP6	158.718	1.56971	0.249413	1.56784e-12	9.34386e-11
ENSG00000280693.2	ENSG00000280693	100505839	SH3PXD2A-AS1	137.17	1.56418	0.337332	1.89539e-08	5.40173e-07
ENSG00000214822.8	ENSG00000214822	644945	KRT16P3	103.995	1.56383	0.26349	1.50097e-11	7.45446e-10
ENSG00000205268.11	ENSG00000205268	5150	PDE7A	844.765	1.56122	0.141524	1.27103e-30	6.43874e-28
ENSG00000197860.10	ENSG00000197860	54557	SGTB	253.482	1.55679	0.223311	1.554e-14	1.2697e-12
ENSG00000254911.3	ENSG00000254911	619383	SCARNA9	25.7511	1.55291	0.548417	2.6252e-05	0.000337528
ENSG00000254911.3	ENSG00000254911	100158262	SCARNA9	25.7511	1.55291	0.548417	2.6252e-05	0.000337528
ENSG00000133740.11	ENSG00000133740	1875	E2F5	174.859	1.54851	0.367147	1.36812e-07	3.24237e-06
ENSG00000137440.5	ENSG00000137440	9982	FGFBP1	2015.47	1.54831	0.301382	1.48048e-09	5.19015e-08
ENSG00000104833.12	ENSG00000104833	10382	TUBB4A	10.7654	1.54769	1.52357	0.00186586	0.0120985
ENSG00000188293.6	ENSG00000188293	374918	IGFL1	149.379	1.5476	0.47286	6.07918e-06	9.31084e-05
ENSG00000188641.14	ENSG00000188641	1806	DPYD	602.495	1.53956	0.253153	6.08526e-12	3.2794e-10
ENSG00000184564.11	ENSG00000184564	84189	SLITRK6	290.156	1.52936	0.692638	0.000161111	0.00157939
ENSG00000244486.9	ENSG00000244486	91179	SCARF2	68.8038	1.52608	0.283363	3.8517e-10	1.51842e-08
ENSG00000274173.1	ENSG00000274173	NA		70.0972	1.52341	0.330143	2.20663e-08	6.14188e-07
ENSG00000104332.12	ENSG00000104332	6422	SFRP1	5407.06	1.52289	0.25545	1.29404e-11	6.49039e-10
ENSG00000230445.4	ENSG00000230445	NA	LRRC37A6P	27.4313	1.51641	0.809458	0.000371196	0.00320065
ENSG00000224769.1	ENSG00000224769	NA	MUC20P1	28.9166	1.51248	0.79286	0.000345729	0.00301312
ENSG00000121316.11	ENSG00000121316	79887	PLBD1	413.108	1.50173	0.17689	9.70458e-20	1.59873e-17
ENSG00000221869.5	ENSG00000221869	1052	CEBPD	716.387	1.49811	0.205415	1.48694e-15	1.40793e-13
ENSG00000136205.17	ENSG00000136205	64759	TNS3	4299.23	1.49591	0.216894	2.66189e-14	2.07453e-12
ENSG00000139173.10	ENSG00000139173	84216	TMEM117	48.607	1.49589	0.496192	1.61973e-05	0.000219977
ENSG00000198417.7	ENSG00000198417	4494	MT1F	119.633	1.49451	0.365907	2.6621e-07	5.88246e-06
ENSG00000253187.2	ENSG00000253187	100874323	HOXA10-AS	9.66625	1.49434	1.38945	0.00185424	0.0120386
ENSG00000231924.10	ENSG00000231924	5669	PSG1	106.831	1.49139	0.712954	0.000232493	0.00216598
ENSG00000120992.18	ENSG00000120992	10434	LYPLA1	854.952	1.48592	0.219257	6.22872e-14	4.62317e-12
ENSG00000229337.2	ENSG00000229337	NA		19.6359	1.48437	1.23766	0.00153604	0.0102926
ENSG00000249240.2	ENSG00000249240	NA		6.08391	1.48118	1.96123	0.00213412	0.0134381
ENSG00000171401.15	ENSG00000171401	3860	KRT13	995.798	1.47783	0.346858	1.24695e-07	2.97607e-06
ENSG00000180438.15	ENSG00000180438	348825	TPRXL	103.716	1.47426	0.393016	1.12104e-06	2.10916e-05
ENSG00000196427.13	ENSG00000196427	148545	NBPF4	108.267	1.47363	0.44965	6.84202e-06	0.00010354
ENSG00000120519.15	ENSG00000120519	84068	SLC10A7	97.6439	1.47173	0.703417	0.000241828	0.00223751
ENSG00000066855.16	ENSG00000066855	9650	MTFR1	1132.09	1.46221	0.145911	5.55723e-26	1.586e-23
ENSG00000233124.2	ENSG00000233124	NA	LINC00456	26.9052	1.45989	0.639508	0.000152909	0.00151068
ENSG00000258741.4	ENSG00000258741	NA	H2AZ2P1	79.5038	1.45901	0.416681	3.07688e-06	5.12299e-05
ENSG00000168300.14	ENSG00000168300	115294	PCMTD1	215.169	1.45885	0.350292	1.98577e-07	4.51601e-06
ENSG00000149970.16	ENSG00000149970	22866	CNKSR2	135.438	1.458	0.248779	2.56855e-11	1.23042e-09
ENSG00000230847.4	ENSG00000230847	NA	OCLNP1	91.4674	1.45139	0.357538	3.20305e-07	6.91935e-06
ENSG00000063180.9	ENSG00000063180	770	CA11	161.844	1.44497	0.424837	4.61464e-06	7.31662e-05
ENSG00000130649.10	ENSG00000130649	1571	CYP2E1	12.1571	1.43966	1.33805	0.00201785	0.0128497
ENSG00000222047.9	ENSG00000222047	414236	C10orf55	27.7024	1.43651	0.55143	6.58433e-05	0.000735493
ENSG00000176945.17	ENSG00000176945	200958	MUC20	228.64	1.43059	0.477638	1.97824e-05	0.000261481
ENSG00000047648.23	ENSG00000047648	395	ARHGAP6	13.8655	1.43044	0.93684	0.000916732	0.00675557
ENSG00000272070.1	ENSG00000272070	NA		15.7644	1.42775	1.026	0.00119475	0.00839429
ENSG00000170802.16	ENSG00000170802	3344	FOXN2	295.837	1.42496	0.204258	1.6471e-14	1.33501e-12
ENSG00000115461.5	ENSG00000115461	3488	IGFBP5	945.295	1.42331	0.534591	5.72417e-05	0.000654397
ENSG00000174808.12	ENSG00000174808	685	BTC	58.1669	1.42175	0.421276	5.34684e-06	8.29579e-05
ENSG00000273049.1	ENSG00000273049	NA		7.47356	1.42044	1.7219	0.00263882	0.0160043
ENSG00000162772.17	ENSG00000162772	467	ATF3	1022.07	1.41993	0.312284	3.6276e-08	9.6846e-07
ENSG00000163565.19	ENSG00000163565	3428	IFI16	129.756	1.41641	0.90356	0.000869436	0.00646984
ENSG00000151364.17	ENSG00000151364	65987	KCTD14	250.186	1.41578	0.21848	5.24444e-13	3.36292e-11
ENSG00000008323.15	ENSG00000008323	55200	PLEKHG6	180.357	1.40884	0.395932	2.7529e-06	4.64077e-05
ENSG00000177058.12	ENSG00000177058	153129	SLC38A9	376.633	1.40815	0.26417	6.25209e-10	2.34604e-08
ENSG00000168209.5	NA	NA	NA	1236.27	1.40792	0.386184	1.95945e-06	3.46158e-05
ENSG00000254221.2	ENSG00000254221	56104	PCDHGB1	115.93	1.40141	0.283515	5.1584e-09	1.64865e-07
ENSG00000148339.12	ENSG00000148339	114789	SLC25A25	646.72	1.39934	0.219269	1.04605e-12	6.32721e-11
ENSG00000082805.20	ENSG00000082805	23085	ERC1	1166.69	1.39919	0.205212	5.34137e-14	4.0235e-12
ENSG00000107282.8	ENSG00000107282	320	APBA1	150.873	1.39729	0.799592	0.000624751	0.00492581
ENSG00000240771.8	ENSG00000240771	115557	ARHGEF25	22.0432	1.39726	1.21198	0.00191808	0.0123418
ENSG00000203499.12	ENSG00000203499	642574	IQANK1	1211.64	1.39088	0.192781	3.11176e-15	2.81489e-13
ENSG00000139163.16	ENSG00000139163	55500	ETNK1	489.621	1.38923	0.18105	9.44566e-17	1.06332e-14
ENSG00000165322.18	ENSG00000165322	94134	ARHGAP12	578.306	1.38566	0.161226	4.52897e-20	7.91125e-18
ENSG00000149809.16	NA	NA	NA	724.089	1.38282	0.258498	5.97389e-10	2.24998e-08
ENSG00000137563.13	ENSG00000137563	8836	GGH	798.549	1.38022	0.163029	1.4042e-19	2.2582e-17
ENSG00000119638.14	ENSG00000119638	91754	NEK9	793.967	1.37638	0.203792	8.88611e-14	6.38508e-12
ENSG00000143452.16	ENSG00000143452	84072	HORMAD1	56.3523	1.3749	0.441681	1.51507e-05	0.000207431
ENSG00000105388.16	ENSG00000105388	1048	CEACAM5	82.6349	1.37482	0.672422	0.000336294	0.00293941
ENSG00000166575.17	ENSG00000166575	65084	TMEM135	430.892	1.37479	0.378269	2.21776e-06	3.84747e-05
ENSG00000156265.16	ENSG00000156265	56911	MAP3K7CL	43.8518	1.37286	0.553816	0.000109526	0.00113462
ENSG00000113448.19	ENSG00000113448	5144	PDE4D	48.8049	1.37027	0.8204	0.000778926	0.00588493
ENSG00000054277.14	ENSG00000054277	23596	OPN3	508.319	1.36317	0.313466	1.06462e-07	2.58661e-06
ENSG00000138380.18	ENSG00000138380	79800	CARF	107.385	1.36314	0.435717	1.47878e-05	0.000203287
ENSG00000112208.11	ENSG00000112208	9532	BAG2	549.947	1.36238	0.22457	8.82555e-12	4.56204e-10
ENSG00000254004.7	ENSG00000254004	339324	ZNF260	690.877	1.36098	0.202388	1.13927e-13	8.04355e-12
ENSG00000197943.10	ENSG00000197943	5336	PLCG2	2216.73	1.35227	0.311074	1.10527e-07	2.66938e-06
ENSG00000165949.12	ENSG00000165949	3429	IFI27	31.2535	1.35215	1.28307	0.00241525	0.0148619
ENSG00000144935.15	ENSG00000144935	7220	TRPC1	18.3938	1.3487	0.908736	0.0011761	0.00828624
ENSG00000204388.7	ENSG00000204388	3304	HSPA1B	5773.74	1.34723	0.278916	1.06547e-08	3.16121e-07
ENSG00000140284.11	ENSG00000140284	11001	SLC27A2	274.018	1.347	0.214472	2.35378e-12	1.34351e-10
ENSG00000112218.9	ENSG00000112218	81491	GPR63	19.9994	1.34543	1.00498	0.00154182	0.0103245
ENSG00000090006.18	ENSG00000090006	8425	LTBP4	892.691	1.34489	0.184038	1.78585e-15	1.66759e-13
ENSG00000065357.20	ENSG00000065357	1606	DGKA	223.065	1.34386	0.237603	1.14485e-10	5.01038e-09
ENSG00000159915.12	ENSG00000159915	353355	ZNF233	34.087	1.34238	0.597745	0.000220939	0.00207072
ENSG00000172159.16	ENSG00000172159	257019	FRMD3	121.923	1.33302	0.426177	1.60368e-05	0.00021809
ENSG00000254470.3	ENSG00000254470	91056	AP5B1	358.453	1.33143	0.36138	2.04384e-06	3.57946e-05
ENSG00000198780.12	ENSG00000198780	26049	FAM169A	219.479	1.33085	0.245956	4.92297e-10	1.90008e-08
ENSG00000160271.16	ENSG00000160271	5900	RALGDS	784.484	1.32503	0.186438	8.46841e-15	7.36461e-13
ENSG00000285108.1	ENSG00000285108	NA		32.2436	1.32277	0.574216	0.000199812	0.00190084
ENSG00000054690.14	ENSG00000054690	57475	PLEKHH1	565.296	1.31922	0.358365	2.1432e-06	3.73411e-05
ENSG00000178685.14	ENSG00000178685	84875	PARP10	1051.58	1.31874	0.231702	1.00962e-10	4.47658e-09
ENSG00000187240.16	ENSG00000187240	79659	DYNC2H1	68.948	1.31841	0.696958	0.000548365	0.00443746
ENSG00000146409.12	ENSG00000146409	116843	SLC18B1	433.917	1.31542	0.222996	2.92782e-11	1.39264e-09
ENSG00000137574.11	ENSG00000137574	96764	TGS1	503.024	1.31321	0.152636	5.38912e-20	9.33332e-18
ENSG00000136997.21	ENSG00000136997	4609	MYC	4081.91	1.31219	0.21619	1.02609e-11	5.19791e-10
ENSG00000166963.13	ENSG00000166963	4130	MAP1A	21.4892	1.30821	0.738141	0.000728241	0.00557536
ENSG00000122592.8	ENSG00000122592	3204	HOXA7	11.1555	1.30609	0.904057	0.00138834	0.0094816
ENSG00000100097.12	ENSG00000100097	3956	LGALS1	934.066	1.30173	0.318329	4.11572e-07	8.62429e-06
ENSG00000181409.14	ENSG00000181409	9625	AATK	42.0136	1.30045	0.66125	0.000484383	0.00400124
ENSG00000042493.16	ENSG00000042493	822	CAPG	1857.6	1.29757	0.114014	3.60847e-32	1.97618e-29
ENSG00000136193.17	ENSG00000136193	9805	SCRN1	3501.67	1.29696	0.170356	2.09002e-16	2.25266e-14
ENSG00000147804.10	ENSG00000147804	55630	SLC39A4	340.358	1.29624	0.166725	5.88714e-17	6.7779e-15
ENSG00000155792.10	ENSG00000155792	64798	DEPTOR	73.9468	1.29442	0.488515	8.2133e-05	0.000881494
ENSG00000159247.13	ENSG00000159247	NA	TUBBP5	95.999	1.29344	0.544602	0.000178651	0.00172217
ENSG00000240445.6	ENSG00000240445	2310	FOXO3B	67.6481	1.29282	0.697824	0.000637149	0.00500991
ENSG00000155760.2	NA	NA	NA	526.481	1.29259	0.165299	4.1822e-17	4.98493e-15
ENSG00000186007.10	ENSG00000186007	93273	LEMD1	242.377	1.29234	0.432439	2.87153e-05	0.000363889
ENSG00000100629.17	ENSG00000100629	145508	CEP128	366.255	1.29225	0.44277	3.60555e-05	0.000442247
ENSG00000180425.11	ENSG00000180425	54494	C11orf71	77.3929	1.28767	0.32219	6.43362e-07	1.29202e-05
ENSG00000164300.17	ENSG00000164300	256987	SERINC5	1148.45	1.28762	0.232169	2.66146e-10	1.08292e-08
ENSG00000178971.16	ENSG00000178971	80169	CTC1	591.778	1.28687	0.23663	4.94715e-10	1.90578e-08
ENSG00000170791.18	ENSG00000170791	79145	CHCHD7	229.662	1.28467	0.281712	5.00464e-08	1.29184e-06
ENSG00000163629.13	ENSG00000163629	5783	PTPN13	1120	1.28361	0.279143	4.17661e-08	1.0906e-06
ENSG00000137509.11	NA	NA	NA	831.856	1.28229	0.309099	3.38503e-07	7.26599e-06
ENSG00000104361.10	ENSG00000104361	79815	NIPAL2	352.077	1.28005	0.227696	1.76759e-10	7.52451e-09
ENSG00000204588.5	ENSG00000204588	440894	LINC01123	60.0223	1.2776	0.530446	0.000170462	0.00165504
ENSG00000101276.18	ENSG00000101276	113278	SLC52A3	662.584	1.27626	0.299446	2.07944e-07	4.70264e-06
ENSG00000118276.11	ENSG00000118276	9331	B4GALT6	117.145	1.27312	0.443759	4.46681e-05	0.000528994
ENSG00000047932.14	ENSG00000047932	57120	GOPC	1534.58	1.27286	0.152464	5.8839e-19	8.89742e-17
ENSG00000168907.13	ENSG00000168907	255189	PLA2G4F	10.3908	1.27036	0.92329	0.00169883	0.0111837
ENSG00000134107.5	ENSG00000134107	8553	BHLHE40	5159.78	1.26975	0.258432	9.09071e-09	2.75756e-07
ENSG00000085365.18	ENSG00000085365	9522	SCAMP1	471.459	1.26932	0.244816	2.16649e-09	7.34108e-08
ENSG00000182782.8	ENSG00000182782	338442	HCAR2	90.3074	1.26883	0.560482	0.000256	0.0023466
ENSG00000141376.23	ENSG00000141376	54828	BCAS3	238.472	1.26872	0.517412	0.000155182	0.00153089
ENSG00000111912.20	ENSG00000111912	135112	NCOA7	2561.01	1.2686	0.235709	7.31957e-10	2.71145e-08
ENSG00000113161.16	NA	NA	NA	2426.23	1.26664	0.285603	9.70475e-08	2.3865e-06
ENSG00000286109.1	ENSG00000286109	NA		21.1816	1.26585	0.758571	0.00100027	0.00725948
ENSG00000163346.17	ENSG00000163346	57326	PBXIP1	418.096	1.26526	0.296768	2.15006e-07	4.84075e-06
ENSG00000214944.9	ENSG00000214944	64283	ARHGEF28	1327.5	1.26512	0.318165	7.57903e-07	1.49536e-05
ENSG00000133872.14	ENSG00000133872	51669	SARAF	2213.13	1.26434	0.161318	4.16151e-17	4.98493e-15
ENSG00000161682.15	ENSG00000161682	284069	FAM171A2	100.646	1.26369	0.385452	1.16104e-05	0.00016498
ENSG00000197363.9	ENSG00000197363	340385	ZNF517	92.9125	1.26164	0.410056	2.34866e-05	0.000306445
ENSG00000184227.8	ENSG00000184227	641371	ACOT1	702.258	1.25818	0.324567	1.1806e-06	2.20484e-05
ENSG00000213563.7	ENSG00000213563	414919	C8orf82	613.228	1.25773	0.148552	2.31971e-19	3.70112e-17
ENSG00000187193.9	ENSG00000187193	4501	MT1X	360.792	1.25653	0.198046	2.22952e-12	1.28343e-10
ENSG00000146278.11	ENSG00000146278	10957	PNRC1	818.423	1.25477	0.227076	3.43469e-10	1.37002e-08
ENSG00000197415.12	ENSG00000197415	79674	VEPH1	89.7642	1.25386	0.32095	1.05736e-06	2.01365e-05
ENSG00000175164.15	NA	NA	NA	12.4957	1.25327	0.84312	0.00145668	0.00986487
ENSG00000133121.21	ENSG00000133121	90627	STARD13	711.474	1.25292	0.249135	5.32576e-09	1.69413e-07
ENSG00000115020.17	ENSG00000115020	200576	PIKFYVE	1133.61	1.2529	0.345172	3.24455e-06	5.38005e-05
ENSG00000114698.15	ENSG00000114698	57088	PLSCR4	148.806	1.25091	0.269663	3.88761e-08	1.02438e-06
ENSG00000180964.17	ENSG00000180964	90843	TCEAL8	56.5655	1.25062	0.717881	0.000897381	0.00664121
ENSG00000166689.16	ENSG00000166689	144100	PLEKHA7	1917.24	1.24899	0.176518	1.49845e-14	1.22927e-12
ENSG00000157470.12	ENSG00000157470	145773	FAM81A	141	1.24772	0.349747	4.20351e-06	6.72794e-05
ENSG00000251026.2	ENSG00000251026	NA	LINC02163	9.42918	1.24637	1.07541	0.00253707	0.0154892
ENSG00000156869.14	ENSG00000156869	391059	FRRS1	287.741	1.24607	0.409249	2.74544e-05	0.000350541
ENSG00000125999.11	ENSG00000125999	92747	BPIFB1	37.2068	1.24545	0.550663	0.000274949	0.00249833
ENSG00000121207.12	ENSG00000121207	9227	LRAT	48.7059	1.24543	0.482465	0.000115469	0.00118528
ENSG00000165288.11	ENSG00000165288	254065	BRWD3	703.127	1.24492	0.182557	9.49948e-14	6.77774e-12
ENSG00000267053.8	ENSG00000267053	NA		99.087	1.24456	0.354797	5.33305e-06	8.28074e-05
ENSG00000159527.3	ENSG00000159527	114771	PGLYRP3	16.3404	1.24158	0.957583	0.00207055	0.0131234
ENSG00000006757.12	ENSG00000006757	8228	PNPLA4	142.836	1.24137	0.248672	6.794e-09	2.1147e-07
ENSG00000184557.4	ENSG00000184557	9021	SOCS3	290.267	1.23914	0.263206	2.90541e-08	7.88116e-07
ENSG00000253301.6	ENSG00000253301	NA	LINC01606	226.534	1.23822	0.322321	1.46539e-06	2.67507e-05
ENSG00000112769.20	ENSG00000112769	3910	LAMA4	839.23	1.23788	0.253161	1.1703e-08	3.44677e-07
ENSG00000248383.5	ENSG00000248383	56135	PCDHAC1	7.31686	1.23538	1.17672	0.00303042	0.0178349
ENSG00000085719.13	ENSG00000085719	8895	CPNE3	1646.26	1.23432	0.277604	1.04416e-07	2.54468e-06
ENSG00000141968.8	ENSG00000141968	7409	VAV1	238.553	1.23256	0.30213	5.49123e-07	1.12206e-05
ENSG00000204389.10	ENSG00000204389	3303	HSPA1A	7419.8	1.23187	0.296851	4.05297e-07	8.51923e-06
ENSG00000179862.7	ENSG00000179862	163732	CITED4	5486.83	1.23165	0.180962	1.1163e-13	7.92235e-12
ENSG00000113595.15	ENSG00000113595	373	TRIM23	157.108	1.23103	0.291461	2.93151e-07	6.39409e-06
ENSG00000178202.13	ENSG00000178202	143888	POGLUT3	794.648	1.22841	0.247804	8.61774e-09	2.62588e-07
ENSG00000283992.2	ENSG00000283992	432355	SLURP2	359.365	1.22685	0.441758	6.84871e-05	0.000759165
ENSG00000211584.14	ENSG00000211584	55652	SLC48A1	998.834	1.22572	0.300058	5.5105e-07	1.12427e-05
ENSG00000184428.13	ENSG00000184428	116447	TOP1MT	923.95	1.22451	0.154846	2.93958e-17	3.60998e-15
ENSG00000145012.13	ENSG00000145012	4026	LPP	1059.93	1.22389	0.290879	3.24099e-07	6.99384e-06
ENSG00000139133.7	ENSG00000139133	84920	ALG10	64.0306	1.22252	0.406003	3.31353e-05	0.000413182
ENSG00000137699.17	ENSG00000137699	23650	TRIM29	6477.54	1.22011	0.242951	6.38024e-09	1.9951e-07
ENSG00000172296.13	ENSG00000172296	55304	SPTLC3	216.628	1.21755	0.221607	4.89158e-10	1.89156e-08
ENSG00000173535.15	ENSG00000173535	8794	TNFRSF10C	7.47932	1.21485	1.20812	0.00334624	0.0192956
ENSG00000196664.5	ENSG00000196664	51284	TLR7	57.0365	1.21121	0.769642	0.00138268	0.0094529
ENSG00000104549.12	ENSG00000104549	6713	SQLE	1879.19	1.21066	0.348708	6.88834e-06	0.000104163
ENSG00000254910.1	ENSG00000254910	NA		6.51149	1.20936	1.36248	0.00384041	0.0216162
ENSG00000104447.13	ENSG00000104447	7227	TRPS1	1310.83	1.20292	0.25499	3.24534e-08	8.69846e-07
ENSG00000138606.19	ENSG00000138606	90525	SHF	24.5065	1.20157	0.770977	0.00145895	0.00987137
ENSG00000164744.13	ENSG00000164744	256979	SUN3	283.681	1.19926	0.271845	1.42416e-07	3.34388e-06
ENSG00000099284.15	ENSG00000099284	55506	MACROH2A2	654.798	1.19901	0.154287	1.01719e-16	1.13249e-14
ENSG00000132294.15	ENSG00000132294	23167	EFR3A	1081.94	1.19761	0.240948	9.27073e-09	2.79543e-07
ENSG00000071246.11	ENSG00000071246	22846	VASH1	26.432	1.19722	1.0095	0.00271834	0.016369
ENSG00000105135.16	ENSG00000105135	10994	ILVBL	1100.04	1.19644	0.155672	2.02615e-16	2.1955e-14
ENSG00000154146.13	ENSG00000154146	4900	NRGN	172.138	1.19478	0.429517	7.50365e-05	0.000818823
ENSG00000178802.18	ENSG00000178802	4351	MPI	336.581	1.19188	0.247824	2.16321e-08	6.03763e-07
ENSG00000181467.5	ENSG00000181467	5912	RAP2B	1944.88	1.18998	0.19599	1.79561e-11	8.74624e-10
ENSG00000167105.8	ENSG00000167105	162461	TMEM92	64.1831	1.18807	0.960178	0.00257426	0.0156644
ENSG00000160284.15	ENSG00000160284	84221	SPATC1L	62.3137	1.18382	0.547535	0.000423598	0.00357641
ENSG00000134827.8	ENSG00000134827	6947	TCN1	28.7549	1.18332	0.905984	0.00234455	0.0145105
ENSG00000124467.19	ENSG00000124467	440533	PSG8	12.3633	1.18233	0.947957	0.00257173	0.0156558
ENSG00000106006.6	ENSG00000106006	3203	HOXA6	20.2006	1.17933	0.612225	0.000741354	0.00565728
ENSG00000267058.1	ENSG00000267058	100505715		149.053	1.17838	0.265844	1.41871e-07	3.33496e-06
ENSG00000124374.9	ENSG00000124374	400961	PAIP2B	232.679	1.1759	0.28316	5.0536e-07	1.04066e-05
ENSG00000001630.17	ENSG00000001630	1595	CYP51A1	2174.27	1.17525	0.356928	1.50531e-05	0.000206515
ENSG00000186792.17	ENSG00000186792	8372	HYAL3	109.305	1.1749	0.391302	4.0204e-05	0.000486651
ENSG00000138686.10	ENSG00000138686	55212	BBS7	239.089	1.17329	0.454062	0.000144144	0.00144236
ENSG00000104154.7	ENSG00000104154	7782	SLC30A4	204.907	1.17309	0.229831	5.1954e-09	1.65786e-07
ENSG00000134762.17	ENSG00000134762	1825	DSC3	922.485	1.17135	0.244164	2.53387e-08	6.98555e-07
ENSG00000276547.1	ENSG00000276547	56101	PCDHGB5	469.558	1.16586	0.338921	9.20104e-06	0.000134227
ENSG00000087903.13	ENSG00000087903	5990	RFX2	198.395	1.16513	0.297885	1.4747e-06	2.68722e-05
ENSG00000167637.18	ENSG00000167637	284349	ZNF283	520.923	1.16259	0.196719	5.65431e-11	2.58048e-09
ENSG00000138443.17	ENSG00000138443	10152	ABI2	1813.74	1.16114	0.116217	2.73327e-25	6.92303e-23
ENSG00000251432.7	ENSG00000251432	100507487	LINC02615	97.2384	1.16072	0.560146	0.000563911	0.00453974
ENSG00000159714.12	ENSG00000159714	29800	ZDHHC1	109.203	1.15785	0.408523	7.26925e-05	0.000798583
ENSG00000134398.15	ENSG00000134398	10595	ERN2	23.7917	1.15188	0.507508	0.000359157	0.00311243
ENSG00000243232.6	ENSG00000243232	56134	PCDHAC2	18.0651	1.15063	1.3579	0.0044738	0.0243781
ENSG00000231439.4	ENSG00000231439	100132169	WASIR2	22.248	1.14747	0.661947	0.00121947	0.00853249
ENSG00000166340.17	ENSG00000166340	1200	TPP1	769.94	1.14723	0.26624	2.88382e-07	6.31046e-06
ENSG00000165506.15	ENSG00000165506	55172	DNAAF2	378.897	1.14553	0.159352	1.19619e-14	1.01842e-12
ENSG00000258647.6	ENSG00000258647	NA	LINC00930	24.296	1.14314	0.744892	0.00179018	0.0116788
ENSG00000049089.15	ENSG00000049089	1298	COL9A2	543.801	1.14252	0.347432	1.73691e-05	0.000233308
ENSG00000100612.14	ENSG00000100612	51635	DHRS7	258.166	1.14148	0.195713	1.01599e-10	4.49499e-09
ENSG00000120738.8	ENSG00000120738	1958	EGR1	7125.55	1.13919	0.314562	5.21019e-06	8.12734e-05
ENSG00000104524.14	ENSG00000104524	65263	PYCR3	256.636	1.13304	0.27779	8.44593e-07	1.64875e-05
ENSG00000130234.12	NA	NA	NA	117.293	1.13217	0.643148	0.00121095	0.00848968
ENSG00000163513.19	ENSG00000163513	7048	TGFBR2	1191	1.13197	0.21445	2.53262e-09	8.45444e-08
ENSG00000185122.11	ENSG00000185122	3297	HSF1	2474.68	1.13153	0.18824	3.63755e-11	1.70619e-09
ENSG00000133328.4	ENSG00000133328	54979	PLAAT2	245.078	1.13074	0.446286	0.00019223	0.00183647
ENSG00000114933.16	ENSG00000114933	54891	INO80D	525.486	1.12825	0.324715	9.46252e-06	0.000137645
ENSG00000198598.6	NA	NA	NA	51.9474	1.12397	0.601563	0.000995404	0.00722935
ENSG00000104219.13	ENSG00000104219	51201	ZDHHC2	105.363	1.12351	1.0838	0.00393955	0.0220944
ENSG00000126562.17	ENSG00000126562	65266	WNK4	74.7717	1.1222	0.846819	0.00267225	0.0161587
ENSG00000081052.13	ENSG00000081052	1286	COL4A4	113.201	1.12048	0.506487	0.000459961	0.00382917
ENSG00000140443.15	ENSG00000140443	3480	IGF1R	890.97	1.11932	0.228388	1.96381e-08	5.54989e-07
ENSG00000138413.14	ENSG00000138413	3417	IDH1	3070.57	1.11425	0.443716	0.000216927	0.00203868
ENSG00000184384.14	ENSG00000184384	84441	MAML2	1466.21	1.11387	0.197125	3.47086e-10	1.38173e-08
ENSG00000140263.15	ENSG00000140263	6652	SORD	807.498	1.11183	0.233263	3.99585e-08	1.05017e-06
ENSG00000085185.15	NA	NA	NA	498.188	1.11146	0.203346	1.00823e-09	3.63517e-08
ENSG00000115129.14	ENSG00000115129	9540	TP53I3	515.407	1.11105	0.172182	2.46879e-12	1.40126e-10
ENSG00000198825.15	ENSG00000198825	22876	INPP5F	383.955	1.1102	0.496007	0.000446967	0.00374283
ENSG00000127824.14	ENSG00000127824	7277	TUBA4A	362.47	1.10912	0.374517	5.88738e-05	0.000669449
ENSG00000182606.17	ENSG00000182606	22906	TRAK1	955.654	1.10842	0.247928	1.66816e-07	3.85426e-06
ENSG00000134954.14	ENSG00000134954	2113	ETS1	2453.52	1.1063	0.192821	2.18417e-10	9.10656e-09
ENSG00000129595.14	ENSG00000129595	64097	EPB41L4A	407.942	1.10441	0.303667	5.72681e-06	8.81461e-05
ENSG00000259604.5	ENSG00000259604	NA		11.3486	1.10391	1.16544	0.00455421	0.0247206
ENSG00000145734.19	ENSG00000145734	55814	BDP1	1001.61	1.10383	0.154978	2.52169e-14	1.98821e-12
ENSG00000185920.16	ENSG00000185920	5727	PTCH1	295.816	1.10382	0.39234	9.48486e-05	0.000998399
ENSG00000259207.9	ENSG00000259207	3690	ITGB3	29.8276	1.10064	0.571617	0.000950607	0.00695887
ENSG00000152061.23	ENSG00000152061	9910	RABGAP1L	766.764	1.09947	0.162378	3.10614e-13	2.05015e-11
ENSG00000145103.15	ENSG00000145103	286676	ILDR1	169.559	1.09904	0.344902	2.94686e-05	0.000372736
ENSG00000183309.12	ENSG00000183309	9831	ZNF623	490.039	1.0964	0.154358	3.04434e-14	2.34553e-12
ENSG00000189060.5	ENSG00000189060	3005	H1-0	3865.19	1.09572	0.246148	1.94489e-07	4.43799e-06
ENSG00000112972.15	ENSG00000112972	3157	HMGCS1	2541.8	1.0957	0.284448	2.5709e-06	4.38133e-05
ENSG00000131089.17	ENSG00000131089	23229	ARHGEF9	1239.71	1.09531	0.409907	0.00014844	0.00147444
ENSG00000100889.12	ENSG00000100889	5106	PCK2	941.696	1.09477	0.298207	5.24924e-06	8.18195e-05
ENSG00000124615.20	ENSG00000124615	4337	MOCS1	229.837	1.09445	0.31108	9.34235e-06	0.000135994
ENSG00000156042.18	ENSG00000156042	118491	CFAP70	17.2113	1.09285	0.733276	0.0022393	0.0139875
ENSG00000178719.17	ENSG00000178719	2907	GRINA	2614.45	1.09277	0.115554	8.35236e-23	1.80047e-20
ENSG00000204196.5	ENSG00000204196	NA	RPL12P16	8.28659	1.09249	1.72574	0.00425546	0.023438
ENSG00000105426.17	ENSG00000105426	5802	PTPRS	1872.81	1.09169	0.201785	1.53828e-09	5.36491e-08
ENSG00000188505.5	ENSG00000188505	342897	NCCRP1	1596.99	1.09122	0.28377	2.69605e-06	4.56391e-05
ENSG00000233013.10	ENSG00000233013	NA	FAM157B	43.7859	1.0904	0.567047	0.000988911	0.00718476
ENSG00000159733.14	ENSG00000159733	57732	ZFYVE28	98.1857	1.08748	0.505779	0.000598535	0.00474867
ENSG00000157851.17	ENSG00000157851	56896	DPYSL5	41.9228	1.0873	0.571525	0.00104376	0.00751856
ENSG00000168405.17	ENSG00000168405	NA	CMAHP	1180.22	1.08704	0.294838	5.12069e-06	8.00622e-05
ENSG00000148803.12	ENSG00000148803	282969	FUOM	72.0208	1.08592	0.35455	4.68265e-05	0.000550055
ENSG00000260001.6	NA	NA	NA	39.5145	1.08571	0.516238	0.000672253	0.00523113
ENSG00000184343.11	ENSG00000184343	26576	SRPK3	26.0063	1.08566	0.928094	0.0036704	0.0208212
ENSG00000087842.11	ENSG00000087842	8544	PIR	469.891	1.08489	0.285574	3.34211e-06	5.51026e-05
ENSG00000105327.18	ENSG00000105327	27113	BBC3	150.724	1.08171	0.324462	1.91623e-05	0.000253948
ENSG00000149257.16	ENSG00000149257	871	SERPINH1	1960.13	1.08133	0.173313	1.17773e-11	5.92169e-10
ENSG00000237491.10	ENSG00000237491	105378580	LINC01409	80.9869	1.08044	0.343496	3.6576e-05	0.000447583
ENSG00000151240.17	ENSG00000151240	22982	DIP2C	750.167	1.08	0.163129	9.77659e-13	5.96696e-11
ENSG00000189136.9	ENSG00000189136	388165	UBE2Q2P1	69.1184	1.08	0.420591	0.000211043	0.00198901
ENSG00000261804.2	ENSG00000261804	NA		72.8788	1.07955	0.44203	0.000296586	0.00266035
ENSG00000181634.8	ENSG00000181634	9966	TNFSF15	77.4057	1.07875	0.312156	1.25897e-05	0.000176421
ENSG00000143412.10	ENSG00000143412	8416	ANXA9	308.955	1.07868	0.34432	3.84242e-05	0.000467341
ENSG00000143891.17	ENSG00000143891	130589	GALM	279.117	1.07829	0.346814	4.16e-05	0.000499373
ENSG00000119711.13	ENSG00000119711	4329	ALDH6A1	366.449	1.0766	0.218082	2.06236e-08	5.79605e-07
ENSG00000160703.16	ENSG00000160703	79671	NLRX1	1174.56	1.07474	0.235042	1.23446e-07	2.95639e-06
ENSG00000130193.8	ENSG00000130193	51337	THEM6	1504.89	1.074	0.291291	5.4405e-06	8.42176e-05
ENSG00000196950.14	ENSG00000196950	57181	SLC39A10	244.183	1.07252	0.571167	0.00115531	0.00815968
ENSG00000189195.15	ENSG00000189195	284697	BTBD8	93.4742	1.07107	0.308848	1.24755e-05	0.000175306
ENSG00000173848.19	ENSG00000173848	10276	NET1	2355.15	1.07072	0.162971	1.45282e-12	8.68394e-11
ENSG00000104388.15	ENSG00000104388	5862	RAB2A	1273.23	1.06915	0.160874	8.80592e-13	5.44007e-11
ENSG00000274276.4	ENSG00000274276	102724560	CBSL	1108.02	1.06823	0.258716	9.33982e-07	1.79898e-05
ENSG00000128016.7	ENSG00000128016	7538	ZFP36	2555.98	1.06701	0.211276	1.21447e-08	3.54872e-07
ENSG00000137575.12	ENSG00000137575	6386	SDCBP	863.331	1.06487	0.263616	1.38575e-06	2.54342e-05
ENSG00000259024.6	ENSG00000259024	100533496	TVP23C-CDRT4	59.1686	1.06451	0.971279	0.00425662	0.023438
ENSG00000275183.2	ENSG00000275183	94059	LENG9	58.225	1.06379	0.393232	0.000152764	0.00150998
ENSG00000128408.9	ENSG00000128408	26150	RIBC2	88.2904	1.06344	0.303377	1.12789e-05	0.000160834
ENSG00000185000.12	ENSG00000185000	8694	DGAT1	658.111	1.0623	0.196419	1.83624e-09	6.33864e-08
ENSG00000111716.14	ENSG00000111716	3945	LDHB	2475.91	1.06156	0.328304	2.95822e-05	0.000373706
ENSG00000157227.13	NA	NA	NA	941.968	1.06122	0.308735	1.45711e-05	0.000200444
ENSG00000177337.8	ENSG00000177337	NA	DLGAP1-AS1	129.699	1.06001	0.321119	2.36558e-05	0.000308057
ENSG00000147862.17	ENSG00000147862	4781	NFIB	2002.85	1.05982	0.200406	3.58811e-09	1.17079e-07
ENSG00000119673.14	NA	NA	NA	779.033	1.05854	0.255379	9.15908e-07	1.77259e-05
ENSG00000078070.13	ENSG00000078070	56922	MCCC1	476.579	1.05836	0.235757	1.98421e-07	4.51601e-06
ENSG00000286155.1	ENSG00000286155	NA		12.6205	1.05791	0.79383	0.00317958	0.0185137
ENSG00000159388.6	ENSG00000159388	7832	BTG2	97.745	1.05745	0.464226	0.000489983	0.00404255
ENSG00000157111.13	ENSG00000157111	134285	TMEM171	18.5766	1.05723	0.689859	0.00233177	0.0144447
ENSG00000185290.4	ENSG00000185290	389493	NUPR2	156.341	1.0562	0.229647	1.20041e-07	2.88539e-06
ENSG00000010219.13	ENSG00000010219	8798	DYRK4	99.0053	1.05567	0.252194	7.79324e-07	1.53166e-05
ENSG00000132541.11	ENSG00000132541	10247	RIDA	200.65	1.05353	0.261283	1.51196e-06	2.74524e-05
ENSG00000143772.9	ENSG00000143772	3707	ITPKB	372.712	1.05297	0.245622	5.08496e-07	1.04606e-05
ENSG00000166888.12	ENSG00000166888	6778	STAT6	1640.36	1.05255	0.185915	4.64457e-10	1.81142e-08
ENSG00000141179.14	ENSG00000141179	58488	PCTP	365.709	1.05101	0.203828	7.62924e-09	2.36017e-07
ENSG00000124466.9	ENSG00000124466	27076	LYPD3	1018.09	1.05066	0.166901	9.91259e-12	5.03406e-10
ENSG00000259305.6	ENSG00000259305	100533106	ZHX1-C8orf76	73.6943	1.04893	0.426614	0.000319313	0.00281805
ENSG00000242574.9	ENSG00000242574	3109	HLA-DMB	7.72728	1.0436	0.992205	0.00473435	0.0254892
ENSG00000196917.6	ENSG00000196917	27198	HCAR1	216.885	1.04332	0.325559	3.53488e-05	0.000435159
ENSG00000162676.12	ENSG00000162676	2672	GFI1	138.916	1.04201	0.47806	0.000657948	0.00514352
ENSG00000104723.21	ENSG00000104723	7991	TUSC3	1055.21	1.04155	0.127084	9.03421e-18	1.19647e-15
ENSG00000166435.15	ENSG00000166435	143570	XRRA1	155.867	1.03993	0.329441	4.20887e-05	0.000503436
ENSG00000145675.15	ENSG00000145675	5295	PIK3R1	1122.83	1.03993	0.265221	2.55295e-06	4.35442e-05
ENSG00000147799.11	ENSG00000147799	80728	ARHGAP39	821.738	1.03988	0.183103	4.51012e-10	1.7711e-08
ENSG00000103145.11	ENSG00000103145	54985	HCFC1R1	487.23	1.03955	0.269759	3.35095e-06	5.51586e-05
ENSG00000139318.8	ENSG00000139318	1848	DUSP6	627.713	1.03948	0.305244	1.80465e-05	0.00024153
ENSG00000129451.12	ENSG00000129451	5655	KLK10	1746.13	1.03927	0.345678	6.84351e-05	0.000759004
ENSG00000164331.10	ENSG00000164331	57763	ANKRA2	154.108	1.03822	0.249545	9.50557e-07	1.82743e-05
ENSG00000184454.7	ENSG00000184454	400746	NCMAP	78.7489	1.03788	0.488001	0.000755906	0.00574744
ENSG00000268964.3	ENSG00000268964	100271846	ERVV-2	8.86644	1.03692	0.911934	0.00437388	0.023947
ENSG00000286237.1	ENSG00000286237	100528062		6.51512	1.03676	1.65889	0.00497008	0.0265018
ENSG00000288661.1	ENSG00000288661	NA		37.2679	1.03661	0.357017	9.51807e-05	0.00100137
ENSG00000167632.18	ENSG00000167632	83696	TRAPPC9	532.717	1.03383	0.216335	5.70946e-08	1.44976e-06
ENSG00000105639.20	ENSG00000105639	3718	JAK3	43.4751	1.03334	0.410095	0.00028894	0.00259981
ENSG00000065675.15	ENSG00000065675	5588	PRKCQ	114.96	1.03186	0.272612	4.55948e-06	7.2405e-05
ENSG00000114739.14	ENSG00000114739	93	ACVR2B	204.289	1.03173	0.323252	3.8891e-05	0.000471886
ENSG00000149043.16	ENSG00000149043	90019	SYT8	180.225	1.03136	0.321553	3.69756e-05	0.000451619
ENSG00000231908.1	ENSG00000231908	100507475	IDH1-AS1	11.2472	1.03115	0.684826	0.0026533	0.0160681
ENSG00000167363.14	ENSG00000167363	64122	FN3K	300.377	1.03104	0.260737	2.33065e-06	4.02266e-05
ENSG00000101955.15	ENSG00000101955	8406	SRPX	68.4031	1.0284	0.932986	0.00466564	0.0251926
ENSG00000063046.18	ENSG00000063046	1975	EIF4B	6379.25	1.02776	0.117005	6.33848e-20	1.0703e-17
ENSG00000174669.12	ENSG00000174669	3177	SLC29A2	2019.32	1.02724	0.209803	3.31076e-08	8.86207e-07
ENSG00000130150.12	ENSG00000130150	158747	MOSPD2	285.284	1.02689	0.210946	3.81764e-08	1.0112e-06
ENSG00000128052.10	ENSG00000128052	3791	KDR	114.873	1.02679	0.483886	0.000796746	0.0059972
ENSG00000161533.12	ENSG00000161533	51	ACOX1	1623.15	1.02535	0.212071	4.53632e-08	1.18148e-06
ENSG00000174721.10	ENSG00000174721	143282	FGFBP3	41.0998	1.02408	0.43615	0.000467843	0.00388839
ENSG00000156735.11	ENSG00000156735	9530	BAG4	413.194	1.0237	0.284911	9.85583e-06	0.000142446
ENSG00000131473.17	ENSG00000131473	47	ACLY	9041.77	1.02262	0.223126	1.5483e-07	3.60027e-06
ENSG00000164961.16	ENSG00000164961	9897	WASHC5	669.422	1.0216	0.221802	1.39875e-07	3.30336e-06
ENSG00000139132.14	NA	NA	NA	270.104	1.02123	0.285498	1.05839e-05	0.000151777
ENSG00000125170.11	ENSG00000125170	55715	DOK4	413.884	1.02113	0.309043	2.79533e-05	0.000355566
ENSG00000215158.9	ENSG00000215158	NA		159.492	1.02007	0.326221	5.07252e-05	0.000591173
ENSG00000267147.2	ENSG00000267147	101928845	LINC01842	33.8092	1.01986	0.419916	0.000387477	0.00332407
ENSG00000123213.23	ENSG00000123213	57486	NLN	1612.99	1.01971	0.164467	2.17709e-11	1.05034e-09
ENSG00000182175.14	ENSG00000182175	56963	RGMA	212.986	1.01794	0.211633	5.34103e-08	1.36821e-06
ENSG00000205978.6	ENSG00000205978	57523	NYNRIN	740.431	1.01793	0.697098	0.00297998	0.0176199
ENSG00000181392.17	ENSG00000181392	163183	SYNE4	670.187	1.01572	0.28755	1.28053e-05	0.000178947
ENSG00000197713.15	ENSG00000197713	6120	RPE	860.664	1.01402	0.128163	1.08336e-16	1.19957e-14
ENSG00000175931.13	ENSG00000175931	63893	UBE2O	1981.19	1.01342	0.101491	7.94593e-25	1.96352e-22
ENSG00000035681.9	ENSG00000035681	8439	NSMAF	662.655	1.01249	0.218369	1.26982e-07	3.02354e-06
ENSG00000172893.16	ENSG00000172893	1717	DHCR7	9700.69	1.01133	0.444793	0.00059099	0.00470763
ENSG00000215114.10	ENSG00000215114	137886	UBXN2B	570.625	1.00786	0.246447	1.49871e-06	2.72363e-05
ENSG00000260342.2	ENSG00000260342	NA		177.923	1.00459	0.588626	0.00204889	0.0130065
ENSG00000169035.12	ENSG00000169035	5650	KLK7	74.0793	1.00454	0.386679	0.000263519	0.00240635
ENSG00000136854.24	ENSG00000136854	6812	STXBP1	945.342	1.00404	0.227066	3.59088e-07	7.6511e-06
ENSG00000160211.19	ENSG00000160211	2539	G6PD	6644.93	1.00314	0.11933	1.9584e-18	2.81441e-16
ENSG00000109084.14	ENSG00000109084	27346	TMEM97	657.061	1.00256	0.236008	7.82602e-07	1.53661e-05
ENSG00000125398.8	ENSG00000125398	6662	SOX9	5054.75	1.00151	0.12414	3.32283e-17	4.05605e-15
ENSG00000096872.17	ENSG00000096872	80173	IFT74	202.42	1.00107	0.213462	1.04783e-07	2.54887e-06
ENSG00000188015.10	ENSG00000188015	6274	S100A3	267.183	-1.00075	0.310625	4.05925e-05	0.000490768
ENSG00000284969.1	ENSG00000284969	NA		995.284	-1.00139	0.128383	2.84746e-16	3.00511e-14
ENSG00000120088.15	ENSG00000120088	1394	CRHR1	60.256	-1.00187	0.864637	0.00472518	0.0254644
ENSG00000120088.15	ENSG00000120088	104909134	CRHR1	60.256	-1.00187	0.864637	0.00472518	0.0254644
ENSG00000106799.13	ENSG00000106799	7046	TGFBR1	733.964	-1.00527	0.283778	1.29782e-05	0.00018099
ENSG00000112782.19	ENSG00000112782	53405	CLIC5	226.562	-1.00547	0.255792	2.91565e-06	4.8786e-05
ENSG00000105655.19	ENSG00000105655	51477	ISYNA1	4193.02	-1.00577	0.185794	2.45626e-09	8.24028e-08
ENSG00000274272.1	ENSG00000274272	NA		107.915	-1.00579	0.412402	0.000399686	0.00341377
ENSG00000175274.19	ENSG00000175274	9537	TP53I11	3515.62	-1.00733	0.206118	3.85872e-08	1.01942e-06
ENSG00000168811.7	ENSG00000168811	3592	IL12A	12.4388	-1.00898	0.82444	0.00427445	0.0235234
ENSG00000152284.5	ENSG00000152284	83439	TCF7L1	689.533	-1.00961	0.275727	8.16621e-06	0.000120343
ENSG00000099139.14	ENSG00000099139	5125	PCSK5	25.2292	-1.01041	0.551261	0.00157423	0.0105137
ENSG00000121895.8	ENSG00000121895	80008	TMEM156	332.072	-1.01142	0.323804	5.33434e-05	0.000617303
ENSG00000258405.11	ENSG00000258405	147660	ZNF578	107.551	-1.01235	0.255549	2.48715e-06	4.26011e-05
ENSG00000137198.10	ENSG00000137198	2766	GMPR	36.562	-1.01267	0.887717	0.00467151	0.0252154
ENSG00000185862.7	ENSG00000185862	2124	EVI2B	24.5114	-1.01399	1.26197	0.00629428	0.0319211
ENSG00000112651.12	ENSG00000112651	51069	MRPL2	793.265	-1.014	0.154244	1.99135e-12	1.16621e-10
ENSG00000272150.5	ENSG00000272150	101929780	NBPF25P	179.648	-1.0146	0.260867	3.28972e-06	5.44067e-05
ENSG00000280798.1	ENSG00000280798	283267	LINC00294	546.961	-1.01563	0.251331	1.76409e-06	3.1494e-05
ENSG00000137098.14	ENSG00000137098	26206	SPAG8	15.8711	-1.01587	0.927076	0.0048701	0.0260583
ENSG00000253872.1	ENSG00000253872	NA		6.64643	-1.01857	1.01369	0.00532086	0.0280773
ENSG00000276570.1	ENSG00000276570	NA		138.838	-1.01861	0.295322	1.70442e-05	0.000229632
ENSG00000058668.15	ENSG00000058668	493	ATP2B4	1779.24	-1.01975	0.290036	1.33312e-05	0.000184894
ENSG00000148357.16	ENSG00000148357	256158	HMCN2	6.97989	-1.0231	1.32449	0.00620732	0.0315789
ENSG00000160201.12	ENSG00000160201	7307	U2AF1	879.903	-1.02356	0.148775	2.33122e-13	1.56935e-11
ENSG00000279699.1	ENSG00000279699	NA		10.4101	-1.0238	0.895454	0.00450814	0.0245181
ENSG00000120318.16	ENSG00000120318	64411	ARAP3	238.932	-1.02434	0.318466	3.70436e-05	0.000452008
ENSG00000270149.5	ENSG00000270149	NA		77.0636	-1.02629	0.521342	0.00112219	0.00798699
ENSG00000286219.1	ENSG00000286219	100996717	NOTCH2NLC	439.085	-1.02633	0.238492	5.42737e-07	1.11311e-05
ENSG00000242759.8	ENSG00000242759	NA	LINC00882	257.567	-1.02657	0.282871	8.49783e-06	0.000124777
ENSG00000168502.17	ENSG00000168502	23255	MTCL1	2685.48	-1.02667	0.282077	8.16341e-06	0.000120343
ENSG00000157388.19	ENSG00000157388	776	CACNA1D	122.679	-1.02677	0.447218	0.000526885	0.00429456
ENSG00000272030.1	ENSG00000272030	NA		40.9146	-1.02783	0.383799	0.000191302	0.00182847
ENSG00000246695.8	ENSG00000246695	NA	RASSF8-AS1	88.2351	-1.0288	0.372323	0.000149337	0.00148116
ENSG00000072818.12	ENSG00000072818	9744	ACAP1	25.6727	-1.02901	0.774739	0.00349669	0.0199925
ENSG00000107185.10	ENSG00000107185	9827	RGP1	2116.85	-1.03049	0.203221	1.33685e-08	3.8809e-07
ENSG00000172005.11	ENSG00000172005	4118	MAL	44.852	-1.03093	0.734328	0.00311359	0.0181922
ENSG00000260335.1	ENSG00000260335	NA		19.9101	-1.03106	0.561449	0.00145168	0.00983795
ENSG00000130311.11	ENSG00000130311	79016	DDA1	2179.21	-1.03125	0.179303	3.11254e-10	1.25636e-08
ENSG00000120265.18	ENSG00000120265	5110	PCMT1	1297.66	-1.0323	0.186176	1.01619e-09	3.65738e-08
ENSG00000239945.1	ENSG00000239945	NA		32.0271	-1.0332	0.59125	0.00171573	0.011273
ENSG00000272695.2	ENSG00000272695	100506394	GAS6-DT	22.574	-1.03328	0.508906	0.000955999	0.00698573
ENSG00000148950.11	ENSG00000148950	196294	IMMP1L	260.327	-1.03399	0.237277	4.0966e-07	8.60202e-06
ENSG00000256940.2	ENSG00000256940	NA	PPP1R14B-AS1	123.791	-1.03406	0.453979	0.000535532	0.00434581
ENSG00000165868.16	ENSG00000165868	259217	HSPA12A	126.005	-1.03448	0.433558	0.000407902	0.00346555
ENSG00000221866.9	ENSG00000221866	91584	PLXNA4	10.4088	-1.03451	1.06105	0.00525316	0.0277996
ENSG00000160113.5	NA	NA	NA	3724.37	-1.03557	0.168864	3.02867e-11	1.43724e-09
ENSG00000272054.1	ENSG00000272054	NA		37.1189	-1.03608	0.367082	0.000121683	0.00124215
ENSG00000075790.12	ENSG00000075790	55973	BCAP29	376.506	-1.03678	0.397251	0.00022301	0.00208626
ENSG00000232177.1	ENSG00000232177	NA	MTND4P24	1245.6	-1.03783	0.179197	2.36743e-10	9.75025e-09
ENSG00000066294.15	ENSG00000066294	8832	CD84	23.2396	-1.04011	0.517537	0.000975899	0.00710384
ENSG00000160323.19	ENSG00000160323	11093	ADAMTS13	35.4113	-1.04053	0.60655	0.00177784	0.0116133
ENSG00000160299.17	ENSG00000160299	5116	PCNT	3316.2	-1.04173	0.175937	1.06886e-10	4.70833e-09
ENSG00000183853.18	ENSG00000183853	55243	KIRREL1	2251.97	-1.04225	0.108991	4.25013e-23	9.3609e-21
ENSG00000213066.13	ENSG00000213066	11116	CEP43	760.299	-1.04368	0.242184	4.82989e-07	9.97637e-06
ENSG00000050438.17	ENSG00000050438	9498	SLC4A8	157.004	-1.04419	0.593766	0.00161697	0.0107269
ENSG00000117228.10	NA	NA	NA	555.079	-1.04472	0.190544	1.34106e-09	4.71771e-08
ENSG00000285825.2	ENSG00000285825	NA	CCDC15-DT	20.9376	-1.04525	0.551628	0.00122512	0.00856315
ENSG00000268713.1	ENSG00000268713	NA		25.4091	-1.04549	1.09941	0.00522721	0.0276904
ENSG00000223617.2	ENSG00000223617	NA	LINC00370	10.3181	-1.04558	1.18678	0.0055537	0.0289888
ENSG00000137106.18	ENSG00000137106	9380	GRHPR	1952.5	-1.04784	0.128753	1.39446e-17	1.82296e-15
ENSG00000275696.1	ENSG00000275696	NA		11.0199	-1.04803	0.896399	0.00407573	0.0227136
ENSG00000105865.11	ENSG00000105865	11062	DUS4L	171.233	-1.04898	0.250667	8.10448e-07	1.58821e-05
ENSG00000004399.13	ENSG00000004399	23129	PLXND1	551.79	-1.05015	0.32331	2.96225e-05	0.000373807
ENSG00000159055.4	ENSG00000159055	54069	MIS18A	406.388	-1.05059	0.214695	2.95574e-08	8.00696e-07
ENSG00000128340.15	ENSG00000128340	5880	RAC2	771.956	-1.05144	0.171529	2.80529e-11	1.33749e-09
ENSG00000060762.19	ENSG00000060762	51660	MPC1	704.116	-1.05167	0.114212	1.15089e-21	2.24236e-19
ENSG00000240216.7	ENSG00000240216	NA	CPHL1P	168.525	-1.05249	0.58287	0.0014327	0.00973863
ENSG00000124143.10	ENSG00000124143	343578	ARHGAP40	351.059	-1.05277	0.250186	7.19216e-07	1.43158e-05
ENSG00000267056.2	ENSG00000267056	NA		8.13414	-1.05361	1.11734	0.00516072	0.0273963
ENSG00000105662.16	ENSG00000105662	23373	CRTC1	929.078	-1.05471	0.11777	1.14142e-20	2.1026e-18
ENSG00000211451.12	ENSG00000211451	114814	GNRHR2	58.2354	-1.05861	0.33112	3.38722e-05	0.000420301
ENSG00000153790.12	ENSG00000153790	136895	C7orf31	14.122	-1.05864	1.34712	0.00567217	0.0294781
ENSG00000284981.1	ENSG00000284981	107983993	UPK3BL2	251.79	-1.05953	0.22257	5.43689e-08	1.38944e-06
ENSG00000173581.8	ENSG00000173581	29903	CCDC106	59.9839	-1.05971	0.551273	0.00109943	0.00785814
ENSG00000064270.13	ENSG00000064270	9914	ATP2C2	585.157	-1.06015	0.386465	0.000138926	0.00140053
ENSG00000261121.2	ENSG00000261121	107986266	LINC02473	6.9483	-1.06019	0.971155	0.00432796	0.0237341
ENSG00000143753.13	ENSG00000143753	8560	DEGS1	1191.27	-1.06054	0.237339	2.15804e-07	4.85332e-06
ENSG00000237977.1	ENSG00000237977	NA	EIF4HP2	10.8756	-1.06083	0.809268	0.00325193	0.0188484
ENSG00000124541.7	ENSG00000124541	88745	RRP36	1632.04	-1.06592	0.0976717	3.19459e-29	1.22136e-26
ENSG00000022267.19	ENSG00000022267	2273	FHL1	15.9041	-1.06703	1.39226	0.00557378	0.0290595
ENSG00000128567.17	ENSG00000128567	5420	PODXL	2021.44	-1.06955	0.144333	3.7525e-15	3.37942e-13
ENSG00000270816.6	ENSG00000270816	338005	LINC00221	10.3799	-1.06959	0.779862	0.00289927	0.0172332
ENSG00000112559.15	ENSG00000112559	4188	MDFI	482.381	-1.07383	0.278865	2.86803e-06	4.80288e-05
ENSG00000165275.10	ENSG00000165275	158234	TRMT10B	216.495	-1.07398	0.277864	2.70565e-06	4.57634e-05
ENSG00000197641.12	ENSG00000197641	5275	SERPINB13	7.79704	-1.07544	1.35188	0.00543477	0.0285479
ENSG00000124664.11	ENSG00000124664	25803	SPDEF	2145.41	-1.0765	0.300599	8.02631e-06	0.000118887
ENSG00000091428.18	ENSG00000091428	11069	RAPGEF4	30.6127	-1.07682	0.482937	0.000513516	0.0041991
ENSG00000110492.15	NA	NA	NA	1120.17	-1.07781	0.303973	9.10057e-06	0.000132857
ENSG00000175048.17	ENSG00000175048	79683	ZDHHC14	302.511	-1.0779	0.212764	1.05348e-08	3.14383e-07
ENSG00000082014.17	ENSG00000082014	6604	SMARCD3	117.389	-1.07923	0.305657	9.55341e-06	0.000138668
ENSG00000013619.14	ENSG00000013619	10046	MAMLD1	374.408	-1.08174	0.242575	2.01528e-07	4.57797e-06
ENSG00000147642.17	ENSG00000147642	55638	SYBU	385.665	-1.08253	0.284082	3.22756e-06	5.36066e-05
ENSG00000120675.6	ENSG00000120675	29103	DNAJC15	409.104	-1.08328	0.184617	1.15374e-10	5.0384e-09
ENSG00000181444.13	ENSG00000181444	168544	ZNF467	375.68	-1.08555	0.353168	4.52689e-05	0.000534548
ENSG00000104907.12	NA	NA	NA	1835.92	-1.08564	0.348635	3.96859e-05	0.000480954
ENSG00000264230.9	ENSG00000264230	728113	ANXA8L1	1829.77	-1.08684	0.194609	5.92026e-10	2.23393e-08
ENSG00000155304.6	ENSG00000155304	6782	HSPA13	669.5	-1.08792	0.210034	5.48753e-09	1.74012e-07
ENSG00000156256.15	ENSG00000156256	10600	USP16	1280.06	-1.08795	0.199427	1.22148e-09	4.31953e-08
ENSG00000283162.1	ENSG00000283162	NA		32.6833	-1.08821	1.41899	0.00529738	0.0279679
ENSG00000171903.16	ENSG00000171903	57834	CYP4F11	65.703	-1.08937	0.383728	9.29858e-05	0.000979912
ENSG00000255521.2	ENSG00000255521	100507144		69.049	-1.08984	0.371697	6.97609e-05	0.000770755
ENSG00000213930.12	ENSG00000213930	2592	GALT	499.207	-1.0908	0.187938	1.61335e-10	6.9261e-09
ENSG00000184988.8	ENSG00000184988	113277	TMEM106A	40.3073	-1.09096	0.535208	0.000765624	0.0058039
ENSG00000275632.1	ENSG00000275632	NA		41.1872	-1.0912	0.429576	0.000218191	0.00204875
ENSG00000162399.9	ENSG00000162399	7809	BSND	13.4635	-1.09261	0.889636	0.00333231	0.0192317
ENSG00000275895.7	ENSG00000275895	102724594	U2AF1L5	2565.61	-1.09431	0.151763	1.40927e-14	1.17033e-12
ENSG00000188290.11	ENSG00000188290	57801	HES4	1586.57	-1.09511	0.1977	7.31283e-10	2.71145e-08
ENSG00000152229.18	ENSG00000152229	9050	PSTPIP2	63.8612	-1.09617	0.510998	0.000587529	0.00468663
ENSG00000135362.14	ENSG00000135362	79899	PRR5L	236.528	-1.09787	0.276523	1.57246e-06	2.84234e-05
ENSG00000147100.11	ENSG00000147100	6567	SLC16A2	1840.22	-1.09918	0.28095	1.98148e-06	3.49125e-05
ENSG00000122707.12	ENSG00000122707	8434	RECK	61.5025	-1.10027	0.315228	1.00831e-05	0.000145419
ENSG00000163395.17	ENSG00000163395	91156	IGFN1	8.90322	-1.10119	1.05351	0.00411484	0.0228516
ENSG00000267048.1	ENSG00000267048	NA		84.0066	-1.10143	0.280293	1.82753e-06	3.24266e-05
ENSG00000054179.12	ENSG00000054179	954	ENTPD2	79.6501	-1.10147	0.352737	3.60989e-05	0.000442512
ENSG00000231826.6	ENSG00000231826	102723854	LINC01819	642.789	-1.10206	0.255125	3.42542e-07	7.33714e-06
ENSG00000164877.19	ENSG00000164877	79778	MICALL2	1601.66	-1.10423	0.243807	1.29886e-07	3.08907e-06
ENSG00000261068.2	ENSG00000261068	NA		257.705	-1.10526	0.307566	6.72262e-06	0.000101961
ENSG00000268201.1	ENSG00000268201	NA		16.3035	-1.10875	0.58969	0.00101941	0.00737196
ENSG00000183785.15	NA	NA	NA	34.2582	-1.10952	0.668053	0.00157417	0.0105137
ENSG00000136999.5	ENSG00000136999	4856	CCN3	28.638	-1.11503	1.3003	0.00480487	0.0257773
ENSG00000230498.3	ENSG00000230498	NA		43.363	-1.11698	0.545886	0.000689242	0.00533298
ENSG00000159259.8	ENSG00000159259	8208	CHAF1B	1091.83	-1.11962	0.201802	6.04877e-10	2.27396e-08
ENSG00000210195.2	ENSG00000210195	NA	MT-TT	376.662	-1.12046	0.267606	5.62363e-07	1.14331e-05
ENSG00000237330.3	ENSG00000237330	401934	RNF223	500.693	-1.12067	0.338177	1.73816e-05	0.000233308
ENSG00000085872.15	ENSG00000085872	10523	CHERP	3134.22	-1.12113	0.122103	9.15911e-22	1.80185e-19
ENSG00000183018.9	ENSG00000183018	124976	SPNS2	1473.69	-1.12305	0.222545	9.1294e-09	2.76103e-07
ENSG00000105808.18	ENSG00000105808	10156	RASA4	307.095	-1.12314	0.272884	7.55254e-07	1.4931e-05
ENSG00000162849.16	ENSG00000162849	55083	KIF26B	98.5838	-1.12408	0.51589	0.000492778	0.00405997
ENSG00000171291.8	ENSG00000171291	90594	ZNF439	182.615	-1.12464	0.230355	2.09908e-08	5.88294e-07
ENSG00000164403.15	ENSG00000164403	134549	SHROOM1	414.804	-1.12639	0.251641	1.48646e-07	3.46606e-06
ENSG00000133460.19	ENSG00000133460	66035	SLC2A11	618.565	-1.1269	0.131687	2.39243e-19	3.78733e-17
ENSG00000205581.11	ENSG00000205581	3150	HMGN1	7304.27	-1.12728	0.111079	6.98544e-26	1.96592e-23
ENSG00000142207.7	ENSG00000142207	9875	URB1	2172.17	-1.12952	0.167352	2.99212e-13	1.98485e-11
ENSG00000215483.11	ENSG00000215483	400123	LINC00598	12.0628	-1.13016	0.783243	0.00217112	0.0136371
ENSG00000215483.11	ENSG00000215483	646982	LINC00598	12.0628	-1.13016	0.783243	0.00217112	0.0136371
ENSG00000272977.1	ENSG00000272977	NA		28.0153	-1.13158	0.441611	0.000176989	0.00170777
ENSG00000196420.7	ENSG00000196420	6276	S100A5	25.8736	-1.13324	0.678705	0.00144002	0.00977855
ENSG00000182197.12	ENSG00000182197	2131	EXT1	1241.78	-1.13494	0.357633	2.65841e-05	0.000340717
ENSG00000131037.15	ENSG00000131037	54869	EPS8L1	2543.71	-1.13532	0.208207	9.49315e-10	3.44731e-08
ENSG00000279821.1	ENSG00000279821	NA		61.4824	-1.13545	0.4075	9.12284e-05	0.000964299
ENSG00000168874.13	ENSG00000168874	84913	ATOH8	18.1404	-1.13561	1.24864	0.0043984	0.0240423
ENSG00000137101.13	ENSG00000137101	971	CD72	9.59664	-1.13563	0.896013	0.0028086	0.0167997
ENSG00000213648.11	ENSG00000213648	445329	SULT1A4	56.8484	-1.13573	0.561618	0.000684744	0.00531487
ENSG00000213949.10	ENSG00000213949	3672	ITGA1	153.815	-1.136	0.707504	0.00160927	0.0106913
ENSG00000018869.17	ENSG00000018869	147948	ZNF582	98.5706	-1.13679	0.387181	5.7271e-05	0.000654397
ENSG00000243155.1	ENSG00000243155	NA		62.3691	-1.1369	0.367122	3.40817e-05	0.000422126
ENSG00000280163.1	ENSG00000280163	NA		26.2498	-1.13893	0.606641	0.0009318	0.00684096
ENSG00000184831.14	ENSG00000184831	79135	APOO	435.097	-1.13957	0.284485	1.11597e-06	2.10353e-05
ENSG00000114115.10	ENSG00000114115	5947	RBP1	769.878	-1.14075	0.32007	6.43519e-06	9.78951e-05
ENSG00000158125.10	ENSG00000158125	7498	XDH	378.367	-1.1408	0.399652	7.27131e-05	0.000798583
ENSG00000108786.11	ENSG00000108786	3292	HSD17B1	46.1647	-1.14175	0.379631	4.47588e-05	0.000529759
ENSG00000173269.14	ENSG00000173269	79812	MMRN2	120.392	-1.14196	0.538631	0.000534814	0.00434172
ENSG00000138646.9	ENSG00000138646	51191	HERC5	138.357	-1.14223	0.449451	0.000180704	0.00174031
ENSG00000051128.19	ENSG00000051128	9454	HOMER3	4087.69	-1.14368	0.192824	5.52878e-11	2.52888e-09
ENSG00000269399.2	ENSG00000269399	NA		24.0998	-1.14378	0.682734	0.00138061	0.00944794
ENSG00000137460.9	NA	NA	NA	428.244	-1.14499	0.192749	5.19011e-11	2.39561e-09
ENSG00000135318.12	ENSG00000135318	4907	NT5E	2456.84	-1.14623	0.206087	4.81932e-10	1.87076e-08
ENSG00000168795.5	ENSG00000168795	9925	ZBTB5	738.802	-1.14745	0.148752	2.20688e-16	2.36603e-14
ENSG00000184465.16	ENSG00000184465	253769	WDR27	702.86	-1.15014	0.207285	5.09007e-10	1.95712e-08
ENSG00000231574.6	ENSG00000231574	102724550	LINC02015	163.518	-1.15236	0.377294	3.69281e-05	0.000451311
ENSG00000226145.7	ENSG00000226145	NA	KRT16P6	1016.87	-1.15292	0.484347	0.000269161	0.00245344
ENSG00000119699.8	ENSG00000119699	7043	TGFB3	63.0055	-1.1533	0.988123	0.00309821	0.0181276
ENSG00000074855.11	ENSG00000074855	57719	ANO8	1641.37	-1.15381	0.205775	3.56415e-10	1.41608e-08
ENSG00000230873.9	ENSG00000230873	401236	STMND1	23.2326	-1.15394	0.707391	0.00145635	0.00986487
ENSG00000161798.7	ENSG00000161798	362	AQP5	21.5942	-1.15602	0.602849	0.00081075	0.00608904
ENSG00000064763.11	ENSG00000064763	55711	FAR2	53.315	-1.15753	0.3688	2.73691e-05	0.000349672
ENSG00000125378.16	ENSG00000125378	652	BMP4	1057.92	-1.1595	0.470093	0.000209157	0.00197583
ENSG00000122696.14	ENSG00000122696	92014	SLC25A51	275.303	-1.16016	0.194389	4.01477e-11	1.87445e-09
ENSG00000185483.12	ENSG00000185483	4919	ROR1	753.461	-1.16196	0.17588	6.51174e-13	4.07245e-11
ENSG00000137054.16	ENSG00000137054	64425	POLR1E	1174.8	-1.16256	0.186031	6.809e-12	3.62128e-10
ENSG00000204682.8	ENSG00000204682	399726	MIR1915HG	578.614	-1.1628	0.155461	1.22281e-15	1.16876e-13
ENSG00000135472.9	ENSG00000135472	23017	FAIM2	69.0806	-1.1644	0.64783	0.00101934	0.00737196
ENSG00000159231.6	ENSG00000159231	874	CBR3	231.087	-1.16553	0.251432	5.7668e-08	1.46249e-06
ENSG00000171889.5	ENSG00000171889	554202	MIR31HG	72.7963	-1.16676	0.346082	1.17581e-05	0.000166729
ENSG00000160179.19	ENSG00000160179	9619	ABCG1	105.74	-1.16686	0.442452	0.00012651	0.0012856
ENSG00000264423.2	ENSG00000264423	NA	RN7SL718P	71.4021	-1.16728	0.621775	0.000854602	0.00637584
ENSG00000279693.1	ENSG00000279693	NA		9.23604	-1.17148	0.869731	0.00226607	0.0141284
ENSG00000213903.9	ENSG00000213903	1241	LTB4R	581.111	-1.17152	0.216565	9.95212e-10	3.60107e-08
ENSG00000231170.7	ENSG00000231170	NA		10.3067	-1.17284	1.344	0.00419132	0.0231792
ENSG00000158050.5	ENSG00000158050	1844	DUSP2	140.368	-1.17502	0.350378	1.21351e-05	0.000171274
ENSG00000159110.20	ENSG00000159110	3455	IFNAR2	458.469	-1.17562	0.187352	5.36112e-12	2.9124e-10
ENSG00000272087.1	ENSG00000272087	NA		29.804	-1.17808	0.583469	0.000604288	0.00478522
ENSG00000170423.13	ENSG00000170423	196374	KRT78	11.9817	-1.17899	1.20545	0.00372754	0.0210804
ENSG00000270804.1	ENSG00000270804	NA		93	-1.18056	0.286549	5.71126e-07	1.15959e-05
ENSG00000137142.5	ENSG00000137142	347252	IGFBPL1	429.864	-1.18164	0.343403	8.61511e-06	0.000126315
ENSG00000132170.23	ENSG00000132170	5468	PPARG	414.653	-1.18269	0.306237	1.67604e-06	3.01313e-05
ENSG00000020577.14	ENSG00000020577	23034	SAMD4A	885.08	-1.18685	0.211575	2.9432e-10	1.19038e-08
ENSG00000273271.1	ENSG00000273271	NA		8.03872	-1.18943	0.947507	0.00249725	0.0152829
ENSG00000186564.6	ENSG00000186564	2306	FOXD2	58.9968	-1.19117	0.316471	2.40598e-06	4.13857e-05
ENSG00000132432.14	ENSG00000132432	23480	SEC61G	10513.8	-1.1924	0.134853	1.26032e-20	2.3007e-18
ENSG00000129538.14	ENSG00000129538	6035	RNASE1	8.96573	-1.19444	0.902182	0.00221749	0.0138768
ENSG00000137868.19	ENSG00000137868	64220	STRA6	1776.59	-1.1948	0.381959	2.47063e-05	0.000320502
ENSG00000279608.1	ENSG00000279608	NA		16.0841	-1.19622	0.628436	0.000741535	0.00565728
ENSG00000242590.1	ENSG00000242590	NA		730.654	-1.19699	0.177037	1.84497e-13	1.25452e-11
ENSG00000162572.21	ENSG00000162572	6339	SCNN1D	449.476	-1.19825	0.397629	3.57106e-05	0.000438548
ENSG00000092850.12	ENSG00000092850	27285	TEKT2	9.24982	-1.19933	0.892916	0.0021245	0.0133899
ENSG00000175899.15	ENSG00000175899	2	A2M	262.422	-1.19981	0.358755	1.14248e-05	0.000162685
ENSG00000230699.2	ENSG00000230699	NA		33.8408	-1.20204	0.420674	5.79994e-05	0.000661736
ENSG00000101333.17	NA	NA	NA	232.738	-1.20401	0.319664	2.2631e-06	3.91272e-05
ENSG00000204695.4	ENSG00000204695	442191	OR14J1	34.48	-1.20506	0.410449	4.4811e-05	0.000530067
ENSG00000273373.1	ENSG00000273373	NA		27.2064	-1.20639	0.526628	0.000286444	0.00258194
ENSG00000173875.14	ENSG00000173875	163049	ZNF791	791.836	-1.20689	0.308899	1.26175e-06	2.34129e-05
ENSG00000226332.2	ENSG00000226332	NA		56.6313	-1.21053	0.409177	4.09263e-05	0.000493919
ENSG00000116396.15	ENSG00000116396	3749	KCNC4	851.917	-1.21278	0.367856	1.29132e-05	0.000180331
ENSG00000244242.2	ENSG00000244242	402778	IFITM10	121.05	-1.21292	0.338406	4.46792e-06	7.12861e-05
ENSG00000074416.14	ENSG00000074416	11343	MGLL	1512.41	-1.21306	0.271333	1.01771e-07	2.48755e-06
ENSG00000269044.2	ENSG00000269044	NA		107.398	-1.21386	0.25927	3.6826e-08	9.81849e-07
ENSG00000023171.18	ENSG00000023171	57476	GRAMD1B	377.358	-1.21495	0.271544	9.93169e-08	2.43344e-06
ENSG00000196757.8	ENSG00000196757	90592	ZNF700	364.724	-1.21501	0.19059	2.25301e-12	1.29328e-10
ENSG00000117407.17	ENSG00000117407	9048	ARTN	1547.12	-1.21621	0.3183	1.73222e-06	3.10071e-05
ENSG00000189332.5	ENSG00000189332	494141	SLC25A51P4	45.0263	-1.21681	0.441408	7.52817e-05	0.000821008
ENSG00000145861.9	ENSG00000145861	114898	C1QTNF2	38.124	-1.22089	0.47994	0.000138463	0.00139725
ENSG00000100024.15	ENSG00000100024	51733	UPB1	87.1321	-1.22196	0.746649	0.00119352	0.00838858
ENSG00000183840.7	ENSG00000183840	2863	GPR39	162.117	-1.22245	0.257847	2.64828e-08	7.25163e-07
ENSG00000112182.15	ENSG00000112182	60468	BACH2	14.8301	-1.22405	1.21633	0.0032808	0.0189994
ENSG00000183527.12	ENSG00000183527	8624	PSMG1	1035.26	-1.22548	0.138979	1.27801e-20	2.31217e-18
ENSG00000188130.14	ENSG00000188130	6300	MAPK12	391.43	-1.22694	0.307703	8.32687e-07	1.63022e-05
ENSG00000272899.4	ENSG00000272899	100130705	ATP6V1FNB	17.3263	-1.22707	0.624184	0.000591039	0.00470763
ENSG00000122694.16	ENSG00000122694	152007	GLIPR2	67.1338	-1.22709	0.369573	1.12962e-05	0.000160967
ENSG00000159079.19	ENSG00000159079	56683	CFAP298	1312.15	-1.22962	0.157154	5.57949e-17	6.46042e-15
ENSG00000280433.1	ENSG00000280433	NA		211.557	-1.22999	0.405616	3.01371e-05	0.000379568
ENSG00000183914.14	ENSG00000183914	146754	DNAH2	37.1744	-1.23286	0.591661	0.00044234	0.00371452
ENSG00000146197.9	ENSG00000146197	222663	SCUBE3	48.5686	-1.23369	0.425355	4.56645e-05	0.000538905
ENSG00000203896.10	ENSG00000203896	54923	LIME1	314.192	-1.23687	0.232252	1.15195e-09	4.0879e-08
ENSG00000274286.2	ENSG00000274286	151	ADRA2B	101.56	-1.23763	0.401311	2.47541e-05	0.00032074
ENSG00000110427.17	ENSG00000110427	25758	KIAA1549L	871.306	-1.23902	0.274271	7.31914e-08	1.83096e-06
ENSG00000159147.18	ENSG00000159147	29980	DONSON	1272.61	-1.23905	0.122391	4.2676e-26	1.25325e-23
ENSG00000172331.12	ENSG00000172331	669	BPGM	387.431	-1.24895	0.234213	1.04974e-09	3.7581e-08
ENSG00000204618.8	NA	NA	NA	225.243	-1.24922	0.273491	5.52444e-08	1.40807e-06
ENSG00000258839.4	ENSG00000258839	4157	MC1R	799.245	-1.2549	0.230123	5.19542e-10	1.99007e-08
ENSG00000114737.16	ENSG00000114737	1154	CISH	190.313	-1.25547	0.352344	4.16137e-06	6.67104e-05
ENSG00000235613.2	ENSG00000235613	NA	NSRP1P1	9.50128	-1.25717	1.36934	0.0033987	0.0195377
ENSG00000236532.6	ENSG00000236532	101927973	LINC01695	32.0431	-1.25831	1.25308	0.00307328	0.0180347
ENSG00000005108.16	ENSG00000005108	221981	THSD7A	53.5592	-1.2588	0.80206	0.00123342	0.00860929
ENSG00000182871.16	ENSG00000182871	80781	COL18A1	1880.89	-1.25936	0.224592	2.09994e-10	8.80974e-09
ENSG00000090339.9	ENSG00000090339	3383	ICAM1	990.132	-1.25975	0.296193	2.29924e-07	5.14801e-06
ENSG00000203883.7	ENSG00000203883	54345	SOX18	28.6284	-1.26226	0.662728	0.000615462	0.00486203
ENSG00000228109.1	ENSG00000228109	100507057	MELTF-AS1	117.747	-1.26365	0.290087	1.41643e-07	3.33347e-06
ENSG00000279400.1	NA	NA	NA	56.0807	-1.26419	0.437977	4.34075e-05	0.000516579
ENSG00000039560.14	ENSG00000039560	26064	RAI14	880.19	-1.26513	0.235806	8.1642e-10	3.00784e-08
ENSG00000179913.11	ENSG00000179913	10331	B3GNT3	1338.2	-1.26955	0.260017	1.06554e-08	3.16121e-07
ENSG00000261801.6	ENSG00000261801	100287616	LOXL1-AS1	51.3788	-1.27551	0.99758	0.00197669	0.0126273
ENSG00000250091.3	ENSG00000250091	NA	DNAH10OS	239.469	-1.2762	0.233266	4.28801e-10	1.68715e-08
ENSG00000152217.20	ENSG00000152217	26040	SETBP1	272.402	-1.27709	0.294015	1.42843e-07	3.34924e-06
ENSG00000137133.11	ENSG00000137133	84681	HINT2	575.295	-1.28126	0.120481	1.57628e-28	5.60352e-26
ENSG00000079999.14	ENSG00000079999	9817	KEAP1	3499.51	-1.28539	0.124569	4.37321e-27	1.45269e-24
ENSG00000149596.7	ENSG00000149596	57158	JPH2	1064.32	-1.286	0.19599	4.60433e-13	2.96182e-11
ENSG00000272734.1	ENSG00000272734	NA	ADIRF-AS1	416.45	-1.28703	0.384937	8.54123e-06	0.000125323
ENSG00000179361.18	ENSG00000179361	10620	ARID3B	203.741	-1.28853	0.292696	1.04485e-07	2.54468e-06
ENSG00000147955.17	NA	NA	NA	3126.04	-1.29612	0.116191	4.74192e-31	2.46373e-28
ENSG00000163283.7	ENSG00000163283	250	ALPP	3913.53	-1.29685	0.465191	5.3747e-05	0.000620909
ENSG00000144724.20	ENSG00000144724	5793	PTPRG	434.905	-1.29907	0.279975	3.2269e-08	8.66049e-07
ENSG00000186866.17	ENSG00000186866	23275	POFUT2	754.164	-1.30346	0.246923	1.13447e-09	4.03296e-08
ENSG00000170577.8	ENSG00000170577	10736	SIX2	55.8235	-1.30413	0.635089	0.000391856	0.00335737
ENSG00000175505.11	ENSG00000175505	23529	CLCF1	302.504	-1.30419	0.545968	0.000167244	0.00162691
ENSG00000129351.17	ENSG00000129351	3609	ILF3	19680	-1.30596	0.116531	2.51355e-31	1.34032e-28
ENSG00000167807.15	ENSG00000167807	NA		74.544	-1.30698	0.430511	2.35333e-05	0.000306806
ENSG00000259256.2	ENSG00000259256	NA	LINC01895	217.419	-1.30709	0.408127	1.3301e-05	0.000184728
ENSG00000153162.9	ENSG00000153162	654	BMP6	44.843	-1.3076	0.975774	0.00166416	0.0109911
ENSG00000107175.12	ENSG00000107175	10488	CREB3	1216.15	-1.309	0.114257	1.42477e-32	8.24858e-30
ENSG00000121410.12	ENSG00000121410	1	A1BG	55.6775	-1.31231	0.559434	0.000183677	0.00176475
ENSG00000160161.9	ENSG00000160161	148113	CILP2	84.4762	-1.31281	0.318189	3.38301e-07	7.26599e-06
ENSG00000227258.6	ENSG00000227258	NA	SMIM2-AS1	33.7169	-1.31302	0.659606	0.000443938	0.00372583
ENSG00000088756.13	ENSG00000088756	79822	ARHGAP28	132.92	-1.31401	0.440754	2.76486e-05	0.000352354
ENSG00000258130.8	ENSG00000258130	NA		153.899	-1.3146	0.460856	4.17936e-05	0.000500931
ENSG00000132840.10	ENSG00000132840	23743	BHMT2	35.0837	-1.31573	0.462562	4.274e-05	0.000509735
ENSG00000069696.7	ENSG00000069696	1815	DRD4	10.1622	-1.31639	1.11204	0.00211764	0.0133592
ENSG00000273032.3	ENSG00000273032	26220		238.685	-1.31665	0.308346	1.75134e-07	4.03294e-06
ENSG00000170324.21	ENSG00000170324	143162	FRMPD2	35.3004	-1.31718	0.467259	4.61145e-05	0.000543447
ENSG00000151468.11	ENSG00000151468	83643	CCDC3	43.5654	-1.31887	0.742687	0.000704305	0.00543396
ENSG00000183255.12	ENSG00000183255	754	PTTG1IP	3420.55	-1.31998	0.179264	1.28842e-15	1.22569e-13
ENSG00000112773.16	ENSG00000112773	55603	TENT5A	163.691	-1.323	0.618568	0.000303683	0.00271679
ENSG00000164398.15	ENSG00000164398	23305	ACSL6	13.2064	-1.32479	0.950182	0.00145905	0.00987137
ENSG00000283633.1	ENSG00000283633	NA		176.457	-1.32766	0.351969	1.45059e-06	2.65522e-05
ENSG00000229891.2	ENSG00000229891	102723775	LINC01315	45.1332	-1.32779	0.587119	0.000220096	0.00206472
ENSG00000184441.4	ENSG00000184441	NA		168.598	-1.3278	0.356088	1.72736e-06	3.09473e-05
ENSG00000185479.6	ENSG00000185479	3854	KRT6B	1012.36	-1.32861	1.0822	0.00192582	0.0123686
ENSG00000162174.12	ENSG00000162174	80150	ASRGL1	387.648	-1.32863	0.192219	3.40633e-14	2.61448e-12
ENSG00000220201.7	ENSG00000220201	100125288	ZGLP1	108.686	-1.32883	0.382019	4.57917e-06	7.26607e-05
ENSG00000277250.1	ENSG00000277250	NA		14.5516	-1.33263	0.718779	0.000575587	0.00461251
ENSG00000185386.15	ENSG00000185386	5600	MAPK11	243.985	-1.33543	0.223095	1.59329e-11	7.85518e-10
ENSG00000165280.17	NA	NA	NA	13174.5	-1.33649	0.105804	7.98902e-39	8.52008e-36
ENSG00000166582.10	ENSG00000166582	201161	CENPV	424.147	-1.33961	0.266218	3.81722e-09	1.24155e-07
ENSG00000213906.10	ENSG00000213906	56413	LTB4R2	272.775	-1.34134	0.249666	5.90916e-10	2.2339e-08
ENSG00000115616.3	ENSG00000115616	6549	SLC9A2	15.1348	-1.34318	1.19977	0.00222591	0.0139209
ENSG00000117322.18	ENSG00000117322	1380	CR2	52.833	-1.34507	1.53918	0.00299437	0.017674
ENSG00000173267.14	ENSG00000173267	6623	SNCG	92.158	-1.34747	0.279385	1.10477e-08	3.27279e-07
ENSG00000122705.17	ENSG00000122705	1211	CLTA	4190.42	-1.34833	0.132849	1.91368e-26	5.87529e-24
ENSG00000163082.10	ENSG00000163082	130367	SGPP2	42.9617	-1.34984	0.462576	3.08616e-05	0.000387933
ENSG00000103034.14	ENSG00000103034	65009	NDRG4	46.8282	-1.35063	1.2305	0.00227061	0.0141393
ENSG00000065320.9	ENSG00000065320	9423	NTN1	302.837	-1.3543	0.275059	6.44942e-09	2.01363e-07
ENSG00000135636.14	ENSG00000135636	8291	DYSF	288.674	-1.35914	0.371089	2.06542e-06	3.61414e-05
ENSG00000227066.2	ENSG00000227066	NA		22.216	-1.35988	0.750543	0.000591693	0.00471099
ENSG00000110195.14	ENSG00000110195	2348	FOLR1	65.5357	-1.36111	0.432667	1.40005e-05	0.000193382
ENSG00000163545.11	ENSG00000163545	81788	NUAK2	289.508	-1.36134	0.249295	3.37221e-10	1.34775e-08
ENSG00000269019.2	ENSG00000269019	NA	HOMER3-AS1	28.6592	-1.3651	0.470034	3.10439e-05	0.000389983
ENSG00000178458.5	ENSG00000178458	NA	H3P16	11.8652	-1.36603	1.13367	0.00186203	0.0120776
ENSG00000168427.9	ENSG00000168427	377007	KLHL30	42.2107	-1.36683	0.582776	0.000160186	0.00157336
ENSG00000178093.14	ENSG00000178093	83983	TSSK6	35.2436	-1.36729	0.457413	2.34078e-05	0.000305614
ENSG00000267533.1	ENSG00000267533	NA		9.9087	-1.3681	1.01411	0.00144699	0.00981599
ENSG00000100867.15	ENSG00000100867	10202	DHRS2	62.9939	-1.36907	0.505155	5.63455e-05	0.000645257
ENSG00000137103.20	ENSG00000137103	51754	TMEM8B	306.096	-1.37051	0.303308	4.67933e-08	1.21717e-06
ENSG00000180537.13	ENSG00000180537	221687	RNF182	54.1677	-1.37373	1.34335	0.00243049	0.014933
ENSG00000091136.15	ENSG00000091136	3912	LAMB1	2172.78	-1.3752	0.202656	7.12975e-14	5.23443e-12
ENSG00000183578.8	ENSG00000183578	388121	TNFAIP8L3	19.694	-1.37746	0.590105	0.000160822	0.00157808
ENSG00000198556.14	ENSG00000198556	285989	ZNF789	302.222	-1.37787	0.238187	4.80075e-11	2.22095e-09
ENSG00000198535.5	ENSG00000198535	145741	C2CD4A	61.1495	-1.37826	0.394367	3.77555e-06	6.11659e-05
ENSG00000276600.5	ENSG00000276600	338382	RAB7B	18.0114	-1.37912	0.626372	0.000226061	0.00211091
ENSG00000274425.1	ENSG00000274425	NA		172.157	-1.37921	0.261968	9.6627e-10	3.5026e-08
ENSG00000205090.9	ENSG00000205090	339453	TMEM240	33.496	-1.37966	0.583072	0.000146865	0.00146381
ENSG00000150961.15	ENSG00000150961	9871	SEC24D	327.124	-1.37972	0.293772	1.91158e-08	5.42498e-07
ENSG00000158406.5	ENSG00000158406	8365	H4C8	46.1155	-1.38041	0.653052	0.000280718	0.00254505
ENSG00000254876.5	ENSG00000254876	100499484	STRA6LP	40.102	-1.38052	0.444267	1.5225e-05	0.000208198
ENSG00000254876.5	ENSG00000254876	100499484	SUGT1P4-STRA6LP	40.102	-1.38052	0.444267	1.5225e-05	0.000208198
ENSG00000197044.11	ENSG00000197044	126068	ZNF441	71.5639	-1.38119	0.319902	1.17337e-07	2.82524e-06
ENSG00000147905.18	ENSG00000147905	84186	ZCCHC7	484.509	-1.38141	0.13458	5.23116e-27	1.70966e-24
ENSG00000134278.15	ENSG00000134278	56907	SPIRE1	1336.85	-1.38198	0.193899	6.06674e-15	5.32166e-13
ENSG00000261573.1	ENSG00000261573	NA		10.6716	-1.38343	1.55895	0.00277052	0.0166093
ENSG00000109881.17	ENSG00000109881	91057	CCDC34	729.874	-1.38469	0.1927	3.92042e-15	3.51502e-13
ENSG00000265170.2	ENSG00000265170	NA	RN7SL667P	21.8325	-1.38559	0.59796	0.000165054	0.00160871
ENSG00000160221.18	ENSG00000160221	8209	GATD3A	1018.65	-1.38978	0.234683	2.01727e-11	9.77891e-10
ENSG00000107371.14	ENSG00000107371	51010	EXOSC3	854.367	-1.39398	0.221938	2.05348e-12	1.19225e-10
ENSG00000130812.10	ENSG00000130812	83854	ANGPTL6	19.7094	-1.39488	0.653293	0.000257477	0.00235648
ENSG00000010438.17	ENSG00000010438	5646	PRSS3	12.0317	-1.39674	1.67403	0.00276188	0.0165761
ENSG00000288558.2	ENSG00000288558	115253422	DUS4L-BCAP29	139.448	-1.40141	0.366668	9.75304e-07	1.86792e-05
ENSG00000183250.12	ENSG00000183250	84536	LINC01547	149.571	-1.40464	0.30445	2.7107e-08	7.41255e-07
ENSG00000137070.18	ENSG00000137070	3590	IL11RA	153.87	-1.40516	0.341837	2.81894e-07	6.18184e-06
ENSG00000223768.2	ENSG00000223768	642852	LINC00205	366.519	-1.40561	0.201453	1.69972e-14	1.37217e-12
ENSG00000078487.17	ENSG00000078487	55063	ZCWPW1	108.267	-1.41322	0.404404	3.48034e-06	5.70106e-05
ENSG00000137501.17	ENSG00000137501	54843	SYTL2	404.917	-1.41442	0.270106	1.03843e-09	3.73078e-08
ENSG00000237476.1	ENSG00000237476	101928891	LINC01637	8.76948	-1.41485	0.99293	0.00114984	0.00813804
ENSG00000173391.9	ENSG00000173391	4973	OLR1	152.648	-1.41624	0.250993	1.02315e-10	4.5168e-09
ENSG00000175600.16	ENSG00000175600	79783	SUGCT	50.6254	-1.41752	0.856564	0.000726735	0.00556953
ENSG00000261104.1	ENSG00000261104	NA		47.8667	-1.42022	0.548792	7.17908e-05	0.000791026
ENSG00000203952.9	ENSG00000203952	347475	CCDC160	32.7037	-1.42297	0.70526	0.000321405	0.00283158
ENSG00000169418.10	ENSG00000169418	4881	NPR1	13.8253	-1.42654	0.866389	0.000725815	0.00556599
ENSG00000165282.14	ENSG00000165282	84720	PIGO	1429.84	-1.42674	0.159463	1.78252e-21	3.40748e-19
ENSG00000135678.12	ENSG00000135678	1368	CPM	182.117	-1.42683	0.734122	0.000379105	0.0032633
ENSG00000283154.2	ENSG00000283154	29970	IQCJ-SCHIP1	98.6092	-1.42982	0.480116	2.09637e-05	0.000275836
ENSG00000283154.2	ENSG00000283154	100505385	IQCJ-SCHIP1	98.6092	-1.42982	0.480116	2.09637e-05	0.000275836
ENSG00000152219.5	ENSG00000152219	120534	ARL14EP	334.574	-1.43234	0.316088	3.80994e-08	1.01048e-06
ENSG00000277778.2	ENSG00000277778	595135	PGM5P2	37.9246	-1.43308	0.767046	0.000444079	0.00372583
ENSG00000203709.12	ENSG00000203709	NA	MIR29B2CHG	55.4053	-1.43377	0.400758	2.41762e-06	4.15154e-05
ENSG00000008735.14	ENSG00000008735	23542	MAPK8IP2	52.2445	-1.43682	0.398569	2.15972e-06	3.75643e-05
ENSG00000213658.12	ENSG00000213658	27040	LAT	72.762	-1.43809	0.32877	7.9436e-08	1.97741e-06
ENSG00000129354.12	ENSG00000129354	10053	AP1M2	4906.63	-1.44071	0.132105	4.86246e-30	2.14191e-27
ENSG00000225431.1	ENSG00000225431	101928233	LINC01671	30.3536	-1.44453	0.577272	8.69311e-05	0.000927585
ENSG00000187957.8	ENSG00000187957	92737	DNER	42.9031	-1.44819	0.974031	0.000958718	0.00700054
ENSG00000137100.16	ENSG00000137100	11258	DCTN3	816.295	-1.44918	0.152063	7.29122e-24	1.69818e-21
ENSG00000105711.13	ENSG00000105711	6324	SCN1B	86.8654	-1.45096	0.390742	1.3652e-06	2.51253e-05
ENSG00000267534.4	ENSG00000267534	9294	S1PR2	344.518	-1.4524	0.218278	1.51547e-13	1.04449e-11
ENSG00000006747.15	ENSG00000006747	85477	SCIN	65.2348	-1.45299	0.654042	0.000181915	0.00175031
ENSG00000059691.12	ENSG00000059691	5188	GATB	530.698	-1.45491	0.245165	1.64102e-11	8.05132e-10
ENSG00000186517.14	ENSG00000186517	257106	ARHGAP30	312.506	-1.45655	0.318479	2.97057e-08	8.0364e-07
ENSG00000159884.12	ENSG00000159884	203260	CCDC107	386.253	-1.46673	0.236146	2.82346e-12	1.57608e-10
ENSG00000100365.16	ENSG00000100365	4689	NCF4	16.3282	-1.46692	1.02727	0.00103847	0.00748578
ENSG00000136514.3	ENSG00000136514	64108	RTP4	6.83139	-1.47576	1.475	0.00212091	0.0133725
ENSG00000129353.15	ENSG00000129353	57153	SLC44A2	21611.9	-1.47669	0.238657	3.2473e-12	1.80769e-10
ENSG00000127616.19	ENSG00000127616	6597	SMARCA4	7967.39	-1.48409	0.183985	3.45991e-18	4.83606e-16
ENSG00000255240.6	ENSG00000255240	283194		26.6048	-1.48484	0.721708	0.000256281	0.0023466
ENSG00000267881.2	ENSG00000267881	NA		24.8006	-1.48619	0.718358	0.000248547	0.0022882
ENSG00000121454.6	ENSG00000121454	89884	LHX4	346.522	-1.48733	0.535899	3.5437e-05	0.000435981
ENSG00000090776.6	ENSG00000090776	1947	EFNB1	434.074	-1.488	0.220812	8.11777e-14	5.89571e-12
ENSG00000143546.10	ENSG00000143546	6279	S100A8	1734.99	-1.48889	0.526768	3.01399e-05	0.000379568
ENSG00000076864.19	ENSG00000076864	5909	RAP1GAP	181.048	-1.49343	0.315247	1.2494e-08	3.64268e-07
ENSG00000166923.12	ENSG00000166923	26585	GREM1	24.8714	-1.4949	0.762557	0.000316499	0.00280169
ENSG00000054598.9	ENSG00000054598	2296	FOXC1	1154.43	-1.50051	0.204531	1.07425e-15	1.03655e-13
ENSG00000081277.13	ENSG00000081277	5317	PKP1	40.5786	-1.50092	1.15729	0.00125566	0.00874348
ENSG00000188277.10	ENSG00000188277	643338	C15orf62	113.271	-1.5033	0.403043	1.16065e-06	2.1718e-05
ENSG00000183760.11	ENSG00000183760	390928	ACP7	142.097	-1.50482	0.438889	3.71285e-06	6.038e-05
ENSG00000115844.11	ENSG00000115844	1746	DLX2	28.5034	-1.50612	0.575367	5.48466e-05	0.000630736
ENSG00000182264.9	ENSG00000182264	284359	IZUMO1	48.9893	-1.50761	1.20536	0.00135186	0.00929245
ENSG00000236824.2	ENSG00000236824	618	BCYRN1	990.534	-1.51484	0.389441	5.91837e-07	1.19565e-05
ENSG00000158008.10	ENSG00000158008	2134	EXTL1	102.629	-1.51601	0.704639	0.000190871	0.00182521
ENSG00000160951.4	ENSG00000160951	5731	PTGER1	12.3624	-1.51668	0.911144	0.000587708	0.00468663
ENSG00000132434.9	NA	NA	NA	13327.7	-1.51831	0.177832	6.40389e-20	1.07241e-17
ENSG00000177398.18	ENSG00000177398	89766	UMODL1	6.62384	-1.52143	1.63696	0.00213245	0.0134317
ENSG00000163531.15	NA	NA	NA	21.6087	-1.52784	1.02321	0.000821805	0.00615382
ENSG00000213339.9	ENSG00000213339	81890	QTRT1	1439.21	-1.53061	0.174138	7.02142e-21	1.31736e-18
ENSG00000134516.18	ENSG00000134516	1794	DOCK2	45.0644	-1.53253	1.94155	0.00204081	0.0129633
ENSG00000166250.12	ENSG00000166250	79827	CLMP	61.4626	-1.53426	1.16768	0.00115404	0.00815613
ENSG00000204103.4	ENSG00000204103	9935	MAFB	280.817	-1.53747	0.278318	1.73893e-10	7.4181e-09
ENSG00000070610.14	ENSG00000070610	57704	GBA2	2031.55	-1.53983	0.161491	6.96123e-24	1.64018e-21
ENSG00000171872.5	ENSG00000171872	128209	KLF17	9.54676	-1.54193	1.76874	0.00212106	0.0133725
ENSG00000102879.16	ENSG00000102879	11151	CORO1A	226.827	-1.54388	0.45268	3.71595e-06	6.0382e-05
ENSG00000286760.1	ENSG00000286760	100289495		26.1739	-1.54476	0.64644	9.68473e-05	0.00101365
ENSG00000176438.12	ENSG00000176438	161176	SYNE3	143.353	-1.54681	0.405422	7.67389e-07	1.51013e-05
ENSG00000131196.18	ENSG00000131196	4772	NFATC1	8.26593	-1.54696	1.27024	0.00135129	0.00929245
ENSG00000142494.13	ENSG00000142494	55244	SLC47A1	106.668	-1.54821	0.534678	2.16384e-05	0.00028416
ENSG00000159200.18	ENSG00000159200	1827	RCAN1	4232.98	-1.54937	0.274113	8.21304e-11	3.68188e-09
ENSG00000173762.8	ENSG00000173762	924	CD7	18.3858	-1.5505	0.943645	0.000579554	0.00463987
ENSG00000189051.5	ENSG00000189051	643904	RNF222	67.6501	-1.55209	0.392684	4.31075e-07	9.02364e-06
ENSG00000287963.1	ENSG00000287963	NA		16.8318	-1.55814	0.689966	0.000133936	0.0013558
ENSG00000228674.4	ENSG00000228674	NA	PPIAP59	14.0299	-1.56723	0.845195	0.000353115	0.00306825
ENSG00000229526.2	ENSG00000229526	NA	KRT16P4	54.9107	-1.56929	0.850517	0.000359274	0.00311243
ENSG00000137076.21	ENSG00000137076	7094	TLN1	14606.9	-1.57089	0.102679	3.70905e-55	1.87891e-51
ENSG00000259727.1	ENSG00000259727	NA		41.508	-1.57634	0.495581	8.00355e-06	0.000118636
ENSG00000204802.3	ENSG00000204802	NA		95.0897	-1.58186	0.785698	0.000236841	0.00220142
ENSG00000141449.15	ENSG00000141449	80000	GREB1L	148.866	-1.58546	0.530677	1.50754e-05	0.000206679
ENSG00000233397.3	ENSG00000233397	NA		6.22987	-1.59121	1.36275	0.00138628	0.00947076
ENSG00000173706.14	ENSG00000173706	57493	HEG1	651.798	-1.59151	0.322258	4.09738e-09	1.32628e-07
ENSG00000160766.14	ENSG00000160766	2630	GBAP1	376.731	-1.59435	0.228406	1.48653e-14	1.22445e-12
ENSG00000174871.11	ENSG00000174871	254263	CNIH2	249.701	-1.59521	0.32636	5.30355e-09	1.68971e-07
ENSG00000119681.12	ENSG00000119681	4053	LTBP2	348.652	-1.59948	0.47085	3.58569e-06	5.8547e-05
ENSG00000143502.15	NA	NA	NA	192.167	-1.60164	0.313885	1.73124e-09	5.98636e-08
ENSG00000102854.16	ENSG00000102854	10232	MSLN	35.6385	-1.60234	0.599208	3.88603e-05	0.000471796
ENSG00000165283.16	ENSG00000165283	30968	STOML2	2330.44	-1.60633	0.138155	1.56433e-33	1.13207e-30
ENSG00000074706.13	ENSG00000074706	26034	IPCEF1	11.5094	-1.60697	1.88461	0.00188464	0.0121852
ENSG00000279773.1	ENSG00000279773	NA		20.6464	-1.60808	0.838576	0.000284028	0.00256473
ENSG00000134207.17	ENSG00000134207	148281	SYT6	15.2253	-1.61755	1.4381	0.00143804	0.00976837
ENSG00000285509.1	ENSG00000285509	NA	TBCEL-TECTA	15.997	-1.61814	0.729779	0.000133667	0.00135424
ENSG00000124134.9	ENSG00000124134	3787	KCNS1	76.6466	-1.6194	0.425751	7.33091e-07	1.45207e-05
ENSG00000276529.1	ENSG00000276529	NA		50.1523	-1.62373	0.575727	2.40764e-05	0.000313132
ENSG00000166979.13	ENSG00000166979	59271	EVA1C	195.441	-1.63512	0.416361	4.35021e-07	9.09683e-06
ENSG00000120217.14	ENSG00000120217	29126	CD274	48.0336	-1.63882	0.757676	0.000148231	0.00147377
ENSG00000182240.16	ENSG00000182240	25825	BACE2	3521.72	-1.63917	0.221868	7.8966e-16	7.84357e-14
ENSG00000154134.15	ENSG00000154134	64221	ROBO3	81.3738	-1.64231	0.67547	7.25859e-05	0.000798051
ENSG00000183778.17	ENSG00000183778	10317	B3GALT5	88.7247	-1.64376	1.01325	0.000521578	0.00425815
ENSG00000213085.10	ENSG00000213085	25790	CFAP45	40.5133	-1.65194	0.556621	1.44629e-05	0.000199227
ENSG00000258616.5	ENSG00000258616	NA	LINC02303	35.2641	-1.65266	0.516074	6.62261e-06	0.00010052
ENSG00000157445.15	ENSG00000157445	55799	CACNA2D3	8.15814	-1.6598	1.87175	0.00173657	0.0113804
ENSG00000275216.2	ENSG00000275216	NA		3249.75	-1.66025	0.266458	2.4455e-12	1.39194e-10
ENSG00000106070.20	ENSG00000106070	2887	GRB10	621.319	-1.66284	0.43031	5.47549e-07	1.12071e-05
ENSG00000129116.19	ENSG00000129116	23022	PALLD	1837.86	-1.67005	0.220133	1.83323e-16	1.99714e-14
ENSG00000111859.17	ENSG00000111859	4739	NEDD9	1557.79	-1.67098	0.331569	2.3743e-09	7.97851e-08
ENSG00000124212.6	ENSG00000124212	5740	PTGIS	48.1345	-1.67125	0.53157	7.87e-06	0.000116828
ENSG00000205420.11	ENSG00000205420	3853	KRT6A	2494.15	-1.67476	1.44149	0.00125338	0.0087306
ENSG00000213022.6	ENSG00000213022	284366	KLK9	230.865	-1.67637	0.653824	4.73695e-05	0.00055579
ENSG00000226476.6	ENSG00000226476	105378763	LINC01748	10.1376	-1.67844	1.25276	0.000894044	0.00662377
ENSG00000249741.2	ENSG00000249741	NA		56.9576	-1.67906	0.529257	7.07004e-06	0.000106592
ENSG00000221829.10	ENSG00000221829	2189	FANCG	1649.43	-1.6852	0.214131	2.05557e-17	2.60325e-15
ENSG00000153404.14	ENSG00000153404	153478	PLEKHG4B	485.009	-1.68841	0.365823	1.95423e-08	5.53052e-07
ENSG00000129194.8	ENSG00000129194	6665	SOX15	64.1177	-1.69631	0.724	8.45072e-05	0.000905536
ENSG00000164651.17	ENSG00000164651	221833	SP8	33.2012	-1.70005	0.797478	0.000145297	0.00145175
ENSG00000196209.13	ENSG00000196209	284759	SIRPB2	17.9826	-1.70026	0.894718	0.000255347	0.00234228
ENSG00000050767.17	NA	NA	NA	15.8044	-1.70511	0.97042	0.000353321	0.00306873
ENSG00000205143.3	ENSG00000205143	138715	ARID3C	13.8973	-1.70717	0.716059	7.4392e-05	0.000813494
ENSG00000117525.14	ENSG00000117525	2152	F3	3174.95	-1.71025	0.438752	4.57079e-07	9.49927e-06
ENSG00000175768.13	ENSG00000175768	401505	TOMM5	1599.05	-1.71559	0.219924	3.75999e-17	4.56219e-15
ENSG00000185338.6	ENSG00000185338	8651	SOCS1	40.5257	-1.7237	0.436763	3.70776e-07	7.88355e-06
ENSG00000130816.17	ENSG00000130816	1786	DNMT1	16956.2	-1.72392	0.134688	1.27717e-39	1.72529e-36
ENSG00000107338.10	ENSG00000107338	6461	SHB	1797.26	-1.7304	0.158895	9.50526e-30	3.8521e-27
ENSG00000179820.16	ENSG00000179820	91663	MYADM	1542.66	-1.73418	0.215169	4.93568e-18	6.80351e-16
ENSG00000172987.13	ENSG00000172987	60495	HPSE2	10.7295	-1.73424	1.17975	0.000637483	0.0050106
ENSG00000197467.16	ENSG00000197467	1305	COL13A1	1251.27	-1.73471	0.489508	1.76726e-06	3.1523e-05
ENSG00000235568.7	ENSG00000235568	150372	NFAM1	46.8725	-1.73776	0.556349	7.71097e-06	0.000114803
ENSG00000151967.18	ENSG00000151967	29970	SCHIP1	43.4049	-1.741	0.82815	0.000147146	0.00146517
ENSG00000125257.16	ENSG00000125257	10257	ABCC4	338.836	-1.74703	0.359092	5.73005e-09	1.81136e-07
ENSG00000198483.13	ENSG00000198483	148741	ANKRD35	15.2218	-1.75049	0.856834	0.000168175	0.00163519
ENSG00000237232.9	ENSG00000237232	150142	ZNF295-AS1	95.3824	-1.76409	0.528159	3.56726e-06	5.834e-05
ENSG00000138193.16	ENSG00000138193	51196	PLCE1	449.829	-1.76616	0.224326	2.3445e-17	2.9325e-15
ENSG00000171649.12	ENSG00000171649	284307	ZIK1	31.5814	-1.77894	0.883567	0.000173834	0.00168214
ENSG00000086548.9	ENSG00000086548	4680	CEACAM6	355.205	-1.78201	0.288009	3.58772e-12	1.98087e-10
ENSG00000128203.7	ENSG00000128203	57168	ASPHD2	31.371	-1.78493	0.648255	2.32528e-05	0.000303786
ENSG00000066468.23	ENSG00000066468	2263	FGFR2	295.926	-1.78504	0.506177	1.78853e-06	3.18183e-05
ENSG00000120708.17	ENSG00000120708	7045	TGFBI	2414.14	-1.78547	0.459254	4.48228e-07	9.34409e-06
ENSG00000076356.7	ENSG00000076356	5362	PLXNA2	1708.75	-1.78576	0.377699	1.11462e-08	3.29715e-07
ENSG00000122641.11	ENSG00000122641	3624	INHBA	597.463	-1.78822	0.627523	1.73061e-05	0.000232696
ENSG00000171564.12	ENSG00000171564	2244	FGB	8.93181	-1.7932	1.72599	0.00130032	0.00899878
ENSG00000280213.1	ENSG00000280213	100113386	UCKL1-AS1	81.7114	-1.79633	0.494139	1.18198e-06	2.20538e-05
ENSG00000130734.10	ENSG00000130734	84971	ATG4D	1735.72	-1.80831	0.156085	4.71975e-33	2.98863e-30
ENSG00000166341.8	NA	NA	NA	29.085	-1.81006	0.518445	1.98314e-06	3.49125e-05
ENSG00000104327.7	ENSG00000104327	793	CALB1	101.341	-1.81237	0.364592	3.38059e-09	1.10664e-07
ENSG00000170745.12	ENSG00000170745	3790	KCNS3	42.9342	-1.81238	0.960996	0.000226323	0.00211153
ENSG00000053747.17	ENSG00000053747	3909	LAMA3	580.387	-1.81242	0.401833	3.07035e-08	8.28421e-07
ENSG00000227039.6	ENSG00000227039	100505746	ITGB2-AS1	81.2182	-1.82155	0.31304	3.41565e-11	1.61332e-09
ENSG00000105364.14	ENSG00000105364	51073	MRPL4	4422.4	-1.82399	0.179139	2.21309e-26	6.6931e-24
ENSG00000284721.1	ENSG00000284721	NA		18.2279	-1.82491	0.795784	8.01926e-05	0.000864331
ENSG00000161847.14	ENSG00000161847	125950	RAVER1	4495.69	-1.82717	0.143907	6.6055e-39	7.43596e-36
ENSG00000214691.9	ENSG00000214691	388942	LINC01913	16.2345	-1.83189	0.896815	0.000150828	0.00149376
ENSG00000115602.17	ENSG00000115602	9173	IL1RL1	12.6534	-1.83193	1.3427	0.00070812	0.00545783
ENSG00000129347.21	ENSG00000129347	65095	KRI1	2827.95	-1.84759	0.159743	6.56056e-33	4.02838e-30
ENSG00000110318.15	ENSG00000110318	57562	CEP126	30.2196	-1.85246	0.507552	1.06507e-06	2.02074e-05
ENSG00000127452.9	ENSG00000127452	54850	FBXL12	1110.44	-1.85398	0.16723	1.54504e-30	7.45409e-28
ENSG00000153721.19	ENSG00000153721	154043	CNKSR3	324.842	-1.85519	0.24952	7.86212e-16	7.84357e-14
ENSG00000160256.13	ENSG00000160256	85395	FAM207A	732.941	-1.85856	0.209853	7.37447e-21	1.37091e-18
ENSG00000187498.16	ENSG00000187498	1282	COL4A1	382.839	-1.86167	0.284979	4.29522e-13	2.78064e-11
ENSG00000188100.9	ENSG00000188100	643161	FAM25A	25.274	-1.86498	1.36247	0.000677126	0.005265
ENSG00000121797.10	ENSG00000121797	9034	CCRL2	21.6612	-1.8689	0.942268	0.000166781	0.00162319
ENSG00000112149.10	ENSG00000112149	9308	CD83	81.6572	-1.87272	0.386102	6.12167e-09	1.92315e-07
ENSG00000105401.9	ENSG00000105401	11140	CDC37	12408.2	-1.87657	0.162702	1.01867e-32	6.07095e-30
ENSG00000012124.17	ENSG00000012124	933	CD22	285	-1.89301	0.242404	4.78919e-17	5.6396e-15
ENSG00000158715.6	ENSG00000158715	85414	SLC45A3	1395.09	-1.90075	0.188879	8.64719e-26	2.40025e-23
ENSG00000160191.18	ENSG00000160191	5152	PDE9A	188.461	-1.90197	0.3439	1.81668e-10	7.71728e-09
ENSG00000105695.15	ENSG00000105695	4099	MAG	30.6428	-1.90258	0.85884	8.93174e-05	0.000946568
ENSG00000238266.2	ENSG00000238266	100507127	LINC00707	96.5892	-1.91359	0.490994	3.93499e-07	8.29705e-06
ENSG00000140545.15	ENSG00000140545	4240	MFGE8	1023.32	-1.9137	0.230319	8.82649e-19	1.30548e-16
ENSG00000064886.14	ENSG00000064886	1117	CHI3L2	52.9366	-1.91395	0.950285	0.0001468	0.00146381
ENSG00000197632.9	ENSG00000197632	5055	SERPINB2	132.922	-1.91639	0.828707	6.81138e-05	0.000756269
ENSG00000247092.7	ENSG00000247092	NA	SNHG10	151.199	-1.91875	0.468434	1.76498e-07	4.05485e-06
ENSG00000053108.17	ENSG00000053108	23105	FSTL4	8.16436	-1.92407	1.71307	0.000995934	0.0072306
ENSG00000138623.10	ENSG00000138623	8482	SEMA7A	434.317	-1.92632	0.45284	9.09122e-08	2.24653e-06
ENSG00000236963.7	ENSG00000236963	NA	LINC01141	8.24173	-1.93266	2.05741	0.00112943	0.00802578
ENSG00000164970.15	ENSG00000164970	203259	FAM219A	1198.87	-1.93628	0.207765	1.23518e-22	2.58025e-20
ENSG00000169896.18	ENSG00000169896	3684	ITGAM	18.047	-1.94188	0.648529	9.24613e-06	0.000134749
ENSG00000007372.24	ENSG00000007372	5080	PAX6	236.189	-1.94879	0.27666	1.45841e-14	1.2062e-12
ENSG00000042062.13	ENSG00000042062	140876	RIPOR3	28.7136	-1.95399	0.644106	8.06716e-06	0.000119317
ENSG00000156113.24	ENSG00000156113	3778	KCNMA1	110.427	-1.95912	0.642574	7.64796e-06	0.000114033
ENSG00000164304.16	ENSG00000164304	285782	CAGE1	25.4258	-1.96234	0.58156	2.59779e-06	4.42345e-05
ENSG00000229956.11	ENSG00000229956	NA	ZRANB2-AS2	19.584	-1.96283	1.56003	0.000762327	0.00578757
ENSG00000240583.13	NA	NA	NA	225.375	-1.96682	0.695384	1.50005e-05	0.000205932
ENSG00000182362.14	ENSG00000182362	54059	YBEY	153.881	-1.97337	0.30089	3.9245e-13	2.56523e-11
ENSG00000171509.16	ENSG00000171509	59350	RXFP1	6.99383	-1.97349	1.84205	0.00100536	0.00728079
ENSG00000261342.1	ENSG00000261342	NA		33.1333	-1.9746	0.541159	9.67655e-07	1.85678e-05
ENSG00000136099.13	ENSG00000136099	5100	PCDH8	12.589	-1.97466	1.53378	0.000713051	0.00549375
ENSG00000243695.1	ENSG00000243695	NA		7.47175	-1.97641	1.75222	0.000933614	0.00684802
ENSG00000107140.16	ENSG00000107140	7016	TESK1	1664.22	-1.97836	0.161834	3.1681e-36	2.56781e-33
ENSG00000105397.14	ENSG00000105397	7297	TYK2	6566.85	-1.9803	0.139382	1.23761e-47	3.3363e-44
ENSG00000130811.12	ENSG00000130811	8666	EIF3G	7064.05	-1.98443	0.179473	2.61156e-30	1.17596e-27
ENSG00000125966.10	ENSG00000125966	10893	MMP24	44.6898	-1.98866	0.70145	1.43828e-05	0.000198258
ENSG00000162994.16	ENSG00000162994	130162	CLHC1	30.5995	-1.99315	1.1472	0.000263459	0.00240635
ENSG00000285820.1	ENSG00000285820	NA		19.9712	-1.99633	0.72556	1.83088e-05	0.000244073
ENSG00000107736.21	NA	NA	NA	33.8367	-2.00621	0.644222	5.93535e-06	9.11121e-05
ENSG00000204531.20	ENSG00000204531	5460	POU5F1	18.9625	-2.00899	0.833984	4.76309e-05	0.000557887
ENSG00000076662.10	ENSG00000076662	3385	ICAM3	383.35	-2.01174	0.25692	4.48447e-17	5.31397e-15
ENSG00000112561.19	ENSG00000112561	7942	TFEB	137.597	-2.02616	0.296126	6.04183e-14	4.51755e-12
ENSG00000103546.18	ENSG00000103546	6530	SLC6A2	517.267	-2.03174	0.288784	1.59884e-14	1.30109e-12
ENSG00000130813.18	ENSG00000130813	55337	SHFL	1201.28	-2.04545	0.25706	1.66277e-17	2.13244e-15
ENSG00000242628.6	ENSG00000242628	NA		22.3304	-2.0482	1.69464	0.000765182	0.00580273
ENSG00000198729.5	ENSG00000198729	81706	PPP1R14C	446.536	-2.0484	0.253537	6.2651e-18	8.52012e-16
ENSG00000099998.18	NA	NA	NA	324.115	-2.05169	0.311349	3.24362e-13	2.13394e-11
ENSG00000179222.18	ENSG00000179222	9500	MAGED1	285.181	-2.05315	0.392003	8.62362e-10	3.17133e-08
ENSG00000283445.1	ENSG00000283445	NA		50.38	-2.05734	0.378863	3.13524e-10	1.26301e-08
ENSG00000099958.15	ENSG00000099958	91319	DERL3	50.8036	-2.05898	1.18401	0.000247258	0.0022784
ENSG00000127445.14	ENSG00000127445	5300	PIN1	2668.72	-2.06257	0.176209	1.62209e-33	1.13339e-30
ENSG00000269896.2	ENSG00000269896	100129534		59.2178	-2.07466	1.12023	0.000186385	0.00178484
ENSG00000178773.15	ENSG00000178773	27132	CPNE7	70.0232	-2.08227	0.576681	1.02611e-06	1.95966e-05
ENSG00000267303.1	ENSG00000267303	NA		2163.66	-2.08872	0.169863	1.29907e-36	1.0968e-33
ENSG00000153294.12	ENSG00000153294	221393	ADGRF4	203.788	-2.08967	0.278576	5.50149e-16	5.57383e-14
ENSG00000150556.17	ENSG00000150556	130576	LYPD6B	350.979	-2.09578	0.244436	1.01626e-19	1.66068e-17
ENSG00000140481.15	ENSG00000140481	80125	CCDC33	155.753	-2.09639	0.317615	2.9974e-13	1.98485e-11
ENSG00000185052.12	NA	NA	NA	140.567	-2.09854	0.265735	2.63811e-17	3.27951e-15
ENSG00000130810.20	ENSG00000130810	56342	PPAN	3479.7	-2.10887	0.210519	1.49229e-25	3.97871e-23
ENSG00000198258.11	ENSG00000198258	59286	UBL5	3517.76	-2.11212	0.201049	9.86152e-28	3.3304e-25
ENSG00000166840.13	ENSG00000166840	92292	GLYATL1	39.9251	-2.11325	1.57859	0.000568642	0.00456694
ENSG00000186160.5	ENSG00000186160	199974	CYP4Z1	130.354	-2.11714	0.984096	8.53028e-05	0.000912132
ENSG00000129355.7	ENSG00000129355	1032	CDKN2D	758.913	-2.12701	0.169082	3.63992e-38	3.51217e-35
ENSG00000198853.12	ENSG00000198853	9853	RUSC2	1744.93	-2.12866	0.164381	3.18877e-40	4.61529e-37
ENSG00000134668.12	ENSG00000134668	90853	SPOCD1	48.5986	-2.12915	0.903945	4.94242e-05	0.000576891
ENSG00000140807.7	ENSG00000140807	85407	NKD1	591.593	-2.13361	0.403667	6.53696e-10	2.44388e-08
ENSG00000106123.12	ENSG00000106123	2051	EPHB6	1649.17	-2.13371	0.404147	6.74317e-10	2.51633e-08
ENSG00000110446.11	NA	NA	NA	135.554	-2.14706	0.59812	1.05941e-06	2.01566e-05
ENSG00000102287.19	ENSG00000102287	2564	GABRE	19.7622	-2.14956	1.17522	0.00018538	0.00177774
ENSG00000140836.17	ENSG00000140836	463	ZFHX3	607.278	-2.15153	0.176559	4.67613e-36	3.64433e-33
ENSG00000130635.16	ENSG00000130635	1289	COL5A1	414.72	-2.15864	1.87113	0.000742837	0.00566508
ENSG00000267100.1	ENSG00000267100	147727	ILF3-DT	649.581	-2.17183	0.214242	4.13484e-26	1.23212e-23
ENSG00000154928.18	ENSG00000154928	2047	EPHB1	26.6964	-2.1734	1.47233	0.0004082	0.00346662
ENSG00000133048.13	ENSG00000133048	1116	CHI3L1	24.771	-2.17377	0.873425	3.32129e-05	0.000413894
ENSG00000082684.16	ENSG00000082684	54437	SEMA5B	6.62417	-2.19196	1.63604	0.000530782	0.00431591
ENSG00000204538.4	ENSG00000204538	170680	PSORS1C2	10.7832	-2.19299	1.57148	0.000475381	0.00393651
ENSG00000125845.7	ENSG00000125845	650	BMP2	110.073	-2.19454	0.354977	3.99707e-12	2.19492e-10
ENSG00000267673.6	ENSG00000267673	112812	FDX2	1079.62	-2.19552	0.148132	1.33779e-51	5.42153e-48
ENSG00000136002.20	ENSG00000136002	50649	ARHGEF4	701.228	-2.19928	0.367776	1.34314e-11	6.70348e-10
ENSG00000132975.8	ENSG00000132975	2835	GPR12	13.3489	-2.19941	1.24278	0.000205846	0.00195
ENSG00000233093.6	ENSG00000233093	100128420	LINC00892	38.8935	-2.20341	0.8186	1.83398e-05	0.000244325
ENSG00000115556.14	ENSG00000115556	84812	PLCD4	14.0876	-2.20673	1.1053	0.000117986	0.00120867
ENSG00000166126.11	ENSG00000166126	81693	AMN	30.9315	-2.23737	1.11554	0.000112943	0.00116408
ENSG00000115590.14	ENSG00000115590	7850	IL1R2	23.428	-2.23909	1.77116	0.000583792	0.00466642
ENSG00000108379.10	ENSG00000108379	7473	WNT3	51.1619	-2.24007	0.452024	3.24191e-09	1.06814e-07
ENSG00000108379.10	ENSG00000108379	101929777	WNT3	51.1619	-2.24007	0.452024	3.24191e-09	1.06814e-07
ENSG00000188158.16	ENSG00000188158	4810	NHS	332.25	-2.25542	1.23994	0.000176172	0.00170233
ENSG00000226496.3	ENSG00000226496	284835	LINC00323	39.394	-2.26353	0.635754	1.0986e-06	2.07659e-05
ENSG00000142798.20	ENSG00000142798	3339	HSPG2	916.872	-2.26674	0.308843	1.55441e-15	1.45819e-13
ENSG00000285589.1	ENSG00000285589	NA		396.554	-2.27179	0.205099	1.54256e-30	7.45409e-28
ENSG00000105088.8	ENSG00000105088	93145	OLFM2	209.442	-2.28997	0.438124	8.10691e-10	2.99218e-08
ENSG00000175556.17	ENSG00000175556	79836	LONRF3	100.232	-2.30056	0.491807	1.16655e-08	3.44072e-07
ENSG00000088386.17	ENSG00000088386	6564	SLC15A1	94.7043	-2.30382	0.586088	2.73392e-07	6.02802e-06
ENSG00000105290.13	ENSG00000105290	333	APLP1	275.641	-2.30499	0.298786	8.71592e-17	9.86652e-15
ENSG00000160255.18	ENSG00000160255	3689	ITGB2	155.771	-2.30749	0.304452	2.45124e-16	2.61418e-14
ENSG00000214145.7	ENSG00000214145	NA	LINC00887	39.5179	-2.31004	0.629408	7.24688e-07	1.44044e-05
ENSG00000146966.13	ENSG00000146966	27147	DENND2A	143.258	-2.31307	0.424814	2.53292e-10	1.03619e-08
ENSG00000154198.14	ENSG00000154198	163720	CYP4Z2P	36.9897	-2.32472	1.17388	0.000113927	0.00117123
ENSG00000244165.2	ENSG00000244165	5032	P2RY11	1049.57	-2.33487	0.294633	1.59561e-17	2.05935e-15
ENSG00000171557.17	ENSG00000171557	2266	FGG	16.8968	-2.34822	1.54563	0.000328133	0.00288031
ENSG00000186529.16	ENSG00000186529	4051	CYP4F3	117.159	-2.35017	0.411538	5.67499e-11	2.5841e-09
ENSG00000124126.14	ENSG00000124126	57580	PREX1	277.6	-2.36008	0.515825	1.80583e-08	5.16831e-07
ENSG00000234753.5	ENSG00000234753	101060264	FOXP4-AS1	24.3491	-2.36041	0.799894	7.79153e-06	0.000115918
ENSG00000185186.10	ENSG00000185186	NA	LINC00313	14.7519	-2.37906	1.09294	6.73953e-05	0.000748701
ENSG00000135919.14	ENSG00000135919	5270	SERPINE2	194.028	-2.41472	0.646635	5.51512e-07	1.12427e-05
ENSG00000285730.1	ENSG00000285730	NA		24.8592	-2.42225	0.632389	3.84545e-07	8.14214e-06
ENSG00000253819.2	ENSG00000253819	NA	LINC01151	17.0179	-2.4244	1.18862	9.32675e-05	0.000982266
ENSG00000278928.1	ENSG00000278928	NA		102.226	-2.4278	0.346394	1.3461e-14	1.12711e-12
ENSG00000109193.12	ENSG00000109193	6783	SULT1E1	9.76369	-2.44015	1.48166	0.000234654	0.0021821
ENSG00000143382.15	NA	NA	NA	121.977	-2.44248	0.489499	2.46326e-09	8.2501e-08
ENSG00000143469.20	ENSG00000143469	255928	SYT14	33.4515	-2.44378	1.21183	9.78575e-05	0.00102158
ENSG00000083454.22	ENSG00000083454	5026	P2RX5	149.967	-2.44857	0.411475	1.29736e-11	6.49095e-10
ENSG00000137975.8	ENSG00000137975	9635	CLCA2	61.8554	-2.45771	1.04332	4.07565e-05	0.000492456
ENSG00000161103.11	ENSG00000161103	102725072		26.5103	-2.47189	1.32656	0.000140049	0.00141115
ENSG00000243207.6	ENSG00000243207	692312	PPAN-P2RY11	148.631	-2.47257	0.388371	9.68943e-13	5.93163e-11
ENSG00000285201.1	ENSG00000285201	NA		7.32012	-2.47716	1.87109	0.000432691	0.00364104
ENSG00000259341.2	ENSG00000259341	NA		69.2488	-2.50276	0.654359	3.86114e-07	8.16684e-06
ENSG00000203797.12	ENSG00000203797	8528	DDO	26.0311	-2.50593	0.650287	3.46049e-07	7.38104e-06
ENSG00000280852.2	ENSG00000280852	653653		14.5731	-2.51416	2.26829	0.000508154	0.00416703
ENSG00000172201.12	ENSG00000172201	3400	ID4	626.362	-2.51594	0.324733	4.81494e-17	5.6396e-15
ENSG00000069482.7	ENSG00000069482	51083	GAL	71.6604	-2.52592	0.865009	8.11665e-06	0.000119874
ENSG00000196605.7	ENSG00000196605	162993	ZNF846	196.983	-2.53325	0.315153	4.59708e-18	6.38017e-16
ENSG00000196605.7	ENSG00000196605	100505555	ZNF846	196.983	-2.53325	0.315153	4.59708e-18	6.38017e-16
ENSG00000175315.3	ENSG00000175315	1474	CST6	126.981	-2.53402	0.408426	2.57245e-12	1.44392e-10
ENSG00000033170.17	ENSG00000033170	2530	FUT8	449.237	-2.53967	0.392346	4.57374e-13	2.95152e-11
ENSG00000134326.11	NA	NA	NA	42.5261	-2.56925	0.840066	5.2846e-06	8.22441e-05
ENSG00000282048.1	ENSG00000282048	NA		10.5263	-2.59585	1.99558	0.000404445	0.00344628
ENSG00000140465.14	ENSG00000140465	1543	CYP1A1	458.186	-2.61773	1.20343	6.1514e-05	0.000695568
ENSG00000255774.2	ENSG00000255774	105379407	LINC02747	9.86697	-2.62358	1.34483	0.000106396	0.0011039
ENSG00000158258.16	ENSG00000158258	64084	CLSTN2	92.583	-2.62803	0.685348	3.70458e-07	7.88355e-06
ENSG00000168329.14	ENSG00000168329	1524	CX3CR1	36.3258	-2.63257	0.770799	1.65925e-06	2.98591e-05
ENSG00000258689.1	ENSG00000258689	103695436	LINC01269	21.4194	-2.63559	0.828678	3.58478e-06	5.8547e-05
ENSG00000180071.20	ENSG00000180071	253650	ANKRD18A	379.128	-2.63767	0.510153	9.35678e-10	3.41615e-08
ENSG00000186204.15	ENSG00000186204	66002	CYP4F12	26.8929	-2.64323	1.03194	2.21982e-05	0.000290945
ENSG00000287542.1	ENSG00000287542	8916	HERC3	6.30652	-2.66058	2.27239	0.000420471	0.0035589
ENSG00000145934.16	ENSG00000145934	57451	TENM2	15.3586	-2.66424	2.03637	0.000376963	0.00324624
ENSG00000069812.11	ENSG00000069812	54626	HES2	342.351	-2.66558	0.418576	8.42891e-13	5.22309e-11
ENSG00000029534.21	ENSG00000029534	286	ANK1	126.587	-2.68181	0.905947	7.06779e-06	0.000106592
ENSG00000100033.16	NA	NA	NA	1888.78	-2.68778	0.316582	8.72984e-20	1.44994e-17
ENSG00000130224.15	ENSG00000130224	57631	LRCH2	7.00934	-2.7151	1.94652	0.000320771	0.00282845
ENSG00000158089.15	ENSG00000158089	79623	GALNT14	207.91	-2.72639	0.436088	1.76556e-12	1.03998e-10
ENSG00000111799.21	NA	NA	NA	489.62	-2.7284	0.447244	4.5877e-12	2.50567e-10
ENSG00000182247.10	ENSG00000182247	7325	UBE2E2	87.1619	-2.74559	0.647564	7.55209e-08	1.8869e-06
ENSG00000099250.18	ENSG00000099250	8829	NRP1	747.075	-2.75412	0.369023	3.61796e-16	3.74034e-14
ENSG00000174059.17	ENSG00000174059	947	CD34	16.3499	-2.77122	1.12063	2.76312e-05	0.000352354
ENSG00000167371.21	ENSG00000167371	112476	PRRT2	38.7058	-2.77346	1.40857	9.66222e-05	0.00101338
ENSG00000116661.11	ENSG00000116661	26232	FBXO2	158.872	-2.79136	0.423869	1.99428e-13	1.347e-11
ENSG00000128578.10	ENSG00000128578	57464	STRIP2	735.29	-2.82745	0.30203	3.13295e-23	6.97614e-21
ENSG00000168785.8	ENSG00000168785	10098	TSPAN5	529.479	-2.83809	0.410878	2.19549e-14	1.75146e-12
ENSG00000112299.8	ENSG00000112299	8876	VNN1	73.9069	-2.8567	0.402146	5.42668e-15	4.82285e-13
ENSG00000161638.11	ENSG00000161638	3678	ITGA5	521.448	-2.86034	0.314845	4.26366e-22	8.81577e-20
ENSG00000163219.12	ENSG00000163219	9938	ARHGAP25	49.3418	-2.86124	0.56991	2.16023e-09	7.33211e-08
ENSG00000099994.11	ENSG00000099994	56241	SUSD2	3637	-2.86647	0.203276	1.3172e-47	3.3363e-44
ENSG00000179148.10	ENSG00000179148	59344	ALOXE3	36.3326	-2.87968	0.688151	1.00917e-07	2.46966e-06
ENSG00000171956.7	ENSG00000171956	27023	FOXB1	27.2871	-2.88758	0.612902	9.9528e-09	2.98334e-07
ENSG00000182902.14	ENSG00000182902	83733	SLC25A18	6.33934	-2.89929	2.05178	0.000270061	0.00245833
ENSG00000204128.6	ENSG00000204128	257407	C2orf72	57.6199	-2.90592	0.548788	5.32409e-10	2.03168e-08
ENSG00000138696.11	ENSG00000138696	658	BMPR1B	43.1562	-2.91652	0.922032	3.92588e-06	6.32555e-05
ENSG00000095303.17	ENSG00000095303	5742	PTGS1	40.3094	-2.92622	0.794182	7.02774e-07	1.40161e-05
ENSG00000181333.12	ENSG00000181333	341208	HEPHL1	211.308	-2.94562	2.1094	0.000265117	0.00241985
ENSG00000187017.17	ENSG00000187017	83715	ESPN	168.86	-2.94655	0.572306	1.19495e-09	4.2331e-08
ENSG00000111181.12	ENSG00000111181	6539	SLC6A12	36.0058	-2.98016	1.04499	9.90191e-06	0.00014301
ENSG00000206073.11	ENSG00000206073	6318	SERPINB4	23.7299	-2.98784	1.24003	3.18931e-05	0.000399907
ENSG00000156689.7	ENSG00000156689	219970	GLYATL2	353.508	-3.00529	0.43544	2.67363e-14	2.0757e-12
ENSG00000230510.7	ENSG00000230510	100506012	PPP5D1	41.038	-3.00631	0.799012	5.55056e-07	1.13036e-05
ENSG00000168743.13	ENSG00000168743	255743	NPNT	171.202	-3.01083	0.588383	1.49621e-09	5.23623e-08
ENSG00000113763.12	ENSG00000113763	90249	UNC5A	364.804	-3.01438	0.324902	8.6015e-23	1.83465e-20
ENSG00000006016.11	ENSG00000006016	9244	CRLF1	80.0198	-3.03138	0.622924	5.3614e-09	1.70279e-07
ENSG00000274422.1	ENSG00000274422	NA		24.4514	-3.0899	0.781887	2.92269e-07	6.382e-06
ENSG00000057149.16	ENSG00000057149	6317	SERPINB3	47.9656	-3.12606	0.764982	1.79515e-07	4.1195e-06
ENSG00000129038.16	ENSG00000129038	4016	LOXL1	37.708	-3.15209	1.29334	2.95224e-05	0.000373183
ENSG00000198467.16	ENSG00000198467	7169	TPM2	1192.21	-3.15804	0.240099	1.15533e-41	1.95088e-38
ENSG00000144119.4	ENSG00000144119	165257	C1QL2	10.1622	-3.16721	2.15222	0.000201319	0.00191159
ENSG00000127920.6	ENSG00000127920	2791	GNG11	80.6258	-3.17111	1.75553	0.000117913	0.00120854
ENSG00000112183.15	ENSG00000112183	221662	RBM24	76.383	-3.1713	1.85418	0.000140727	0.00141446
ENSG00000146072.6	ENSG00000146072	27242	TNFRSF21	2965.53	-3.17264	0.308785	6.65599e-27	2.1408e-24
ENSG00000111339.12	ENSG00000111339	420	ART4	56.1576	-3.17541	1.24207	2.20078e-05	0.000288637
ENSG00000273796.1	ENSG00000273796	NA		7.63832	-3.18136	2.01969	0.000174143	0.00168432
ENSG00000154330.13	ENSG00000154330	5239	PGM5	6.81767	-3.18333	2.29222	0.000213588	0.00201019
ENSG00000166396.13	ENSG00000166396	8710	SERPINB7	377.938	-3.20989	0.642253	3.49634e-09	1.14268e-07
ENSG00000125695.12	ENSG00000125695	NA		46.1621	-3.21429	2.81696	0.000176986	0.00170777
ENSG00000127955.17	ENSG00000127955	2770	GNAI1	132.917	-3.2233	0.580707	1.94771e-10	8.22219e-09
ENSG00000235269.2	ENSG00000235269	105370503	LINC02331	32.8185	-3.22364	0.806706	2.76529e-07	6.09054e-06
ENSG00000111962.8	ENSG00000111962	10090	UST	127.806	-3.22438	0.52327	5.28702e-12	2.87986e-10
ENSG00000214711.10	ENSG00000214711	440854	CAPN14	74.345	-3.25921	0.468062	2.78645e-14	2.15503e-12
ENSG00000108602.18	ENSG00000108602	218	ALDH3A1	123.566	-3.3001	0.536472	6.54504e-12	3.49927e-10
ENSG00000182578.14	ENSG00000182578	1436	CSF1R	74.986	-3.30311	0.693005	1.20479e-08	3.52784e-07
ENSG00000128510.12	ENSG00000128510	51200	CPA4	2653.87	-3.30833	0.37857	2.46226e-20	4.33851e-18
ENSG00000172164.15	ENSG00000172164	6641	SNTB1	191.626	-3.3129	0.38339	5.88144e-20	1.00148e-17
ENSG00000102390.11	ENSG00000102390	51260	PBDC1	124.415	-3.34671	0.619039	5.28445e-10	2.02036e-08
ENSG00000173482.17	ENSG00000173482	5797	PTPRM	271.835	-3.37069	0.52964	1.99761e-12	1.1665e-10
ENSG00000285904.1	ENSG00000285904	NA		20.5136	-3.40257	0.957543	1.46377e-06	2.67451e-05
ENSG00000170608.3	ENSG00000170608	3171	FOXA3	10.1661	-3.43474	2.00899	0.000120303	0.00123054
ENSG00000134339.9	ENSG00000134339	6289	SAA2	183.057	-3.46301	0.461775	9.46122e-16	9.26148e-14
ENSG00000154342.6	ENSG00000154342	89780	WNT3A	36.4757	-3.48021	0.479658	5.98506e-15	5.27284e-13
ENSG00000147251.15	NA	NA	NA	155.847	-3.4815	0.584953	3.18479e-11	1.50779e-09
ENSG00000173068.18	ENSG00000173068	54796	BNC2	6.40933	-3.54717	1.97149	9.78504e-05	0.00102158
ENSG00000105642.15	ENSG00000105642	3780	KCNN1	44.0281	-3.57817	1.224	9.25016e-06	0.000134749
ENSG00000285583.1	ENSG00000285583	NA		44.0122	-3.58783	1.04502	2.35122e-06	4.05125e-05
ENSG00000150551.11	ENSG00000150551	116372	LYPD1	74.66	-3.60875	0.724625	7.01113e-09	2.17893e-07
ENSG00000072163.20	ENSG00000072163	55679	LIMS2	97.3462	-3.61417	0.517769	5.9396e-14	4.45756e-12
ENSG00000124224.17	ENSG00000124224	NA	PPP4R1L	61.0914	-3.645	1.16109	5.4195e-06	8.39567e-05
ENSG00000168334.9	ENSG00000168334	165904	XIRP1	14.3432	-3.65911	2.12012	0.000100486	0.00104686
ENSG00000198910.14	ENSG00000198910	3897	L1CAM	839.196	-3.69741	0.511203	1.23567e-14	1.04763e-12
ENSG00000169994.18	ENSG00000169994	4648	MYO7B	187.325	-3.71291	1.38133	1.63465e-05	0.000221707
ENSG00000206190.12	ENSG00000206190	57194	ATP10A	242.377	-3.72533	1.09461	2.73961e-06	4.6222e-05
ENSG00000183773.15	ENSG00000183773	150209	AIFM3	49.3304	-3.72702	0.485921	5.28834e-16	5.38481e-14
ENSG00000184368.16	ENSG00000184368	256714	MAP7D2	100.432	-3.76193	0.466716	2.75283e-17	3.40125e-15
ENSG00000140022.13	ENSG00000140022	85439	STON2	15.8879	-3.77251	1.8941	6.34137e-05	0.000713862
ENSG00000128262.8	ENSG00000128262	29774	POM121L9P	54.1037	-3.77806	0.368185	5.45776e-26	1.57986e-23
ENSG00000231638.1	ENSG00000231638	100506895	LUARIS	16.428	-3.82808	1.7475	4.39156e-05	0.000521114
ENSG00000173432.12	ENSG00000173432	6288	SAA1	313.702	-3.85444	0.326538	2.724e-33	1.78053e-30
ENSG00000261667.1	ENSG00000261667	101928108	LY6L	9.42151	-3.86712	2.11696	7.58257e-05	0.000825608
ENSG00000166401.15	ENSG00000166401	5271	SERPINB8	52.8962	-3.88042	0.774672	9.19865e-09	2.77783e-07
ENSG00000132205.11	ENSG00000132205	84034	EMILIN2	89.7712	-3.88432	0.57987	7.29578e-13	4.54875e-11
ENSG00000109846.9	ENSG00000109846	1410	CRYAB	470.288	-3.92676	0.396265	2.72854e-24	6.58195e-22
ENSG00000154678.18	ENSG00000154678	5137	PDE1C	36.7829	-3.93244	0.872452	8.29094e-08	2.0563e-06
ENSG00000123342.16	ENSG00000123342	4327	MMP19	36.1005	-3.96774	1.73688	3.51351e-05	0.000433055
ENSG00000259536.5	ENSG00000259536	NA		12.2567	-3.97223	1.1785	3.28551e-06	5.43907e-05
ENSG00000170522.10	ENSG00000170522	79071	ELOVL6	500.343	-3.97804	1.97401	5.43495e-05	0.000626798
ENSG00000119514.7	ENSG00000119514	79695	GALNT12	35.9357	-3.99729	0.590055	5.50778e-13	3.52063e-11
ENSG00000067141.17	ENSG00000067141	4756	NEO1	421.415	-4.00447	0.474284	2.08597e-18	2.97662e-16
ENSG00000107159.13	ENSG00000107159	768	CA9	271.292	-4.04481	1.07124	1.1037e-06	2.08427e-05
ENSG00000205363.6	NA	NA	NA	48.5274	-4.09778	0.687987	9.84555e-11	4.37501e-09
ENSG00000260534.1	ENSG00000260534	NA		11.1174	-4.15734	2.439	6.50228e-05	0.000729948
ENSG00000183908.7	ENSG00000183908	219527	LRRC55	11.1586	-4.16528	1.72867	2.60331e-05	0.000335566
ENSG00000187186.15	ENSG00000187186	730098		6.66799	-4.19557	1.94085	3.83383e-05	0.000466576
ENSG00000264057.1	ENSG00000264057	NA		7.44309	-4.19594	1.25225	3.6312e-06	5.91946e-05
ENSG00000153071.15	ENSG00000153071	1601	DAB2	109.807	-4.2088	0.953745	1.52422e-07	3.55004e-06
ENSG00000153071.15	ENSG00000153071	112267931	DAB2	109.807	-4.2088	0.953745	1.52422e-07	3.55004e-06
ENSG00000108691.9	ENSG00000108691	6347	CCL2	21.0057	-4.23193	1.78251	2.6866e-05	0.000343461
ENSG00000158458.21	ENSG00000158458	9542	NRG2	22.5778	-4.23803	0.849791	1.56059e-08	4.49179e-07
ENSG00000172137.19	ENSG00000172137	794	CALB2	210.471	-4.24857	0.355845	1.08039e-33	8.10813e-31
ENSG00000197935.7	ENSG00000197935	282890	ZNF311	14.1651	-4.24992	1.62859	1.76058e-05	0.000235944
ENSG00000154655.16	ENSG00000154655	91133	L3MBTL4	83.0681	-4.27406	0.390257	9.11661e-29	3.35873e-26
ENSG00000258964.1	ENSG00000258964	NA		28.6363	-4.32609	1.98769	3.45479e-05	0.000427117
ENSG00000065809.13	NA	NA	NA	352.254	-4.33174	0.389178	1.33378e-29	5.29929e-27
ENSG00000255346.10	ENSG00000255346	79400	NOX5	24.3827	-4.33549	0.794069	1.86307e-09	6.42032e-08
ENSG00000171873.8	ENSG00000171873	146	ADRA1D	8.85158	-4.37268	1.85759	2.58275e-05	0.000333127
ENSG00000257512.1	ENSG00000257512	NA		28.3968	-4.43444	1.00459	1.75528e-07	4.03714e-06
ENSG00000130775.16	ENSG00000130775	9473	THEMIS2	24.7271	-4.44035	1.49208	8.2589e-06	0.000121526
ENSG00000281162.2	ENSG00000281162	NA	LINC01127	27.2487	-4.48486	1.17886	1.18959e-06	2.21754e-05
ENSG00000176887.7	ENSG00000176887	6664	SOX11	125.926	-4.48873	0.428007	1.54877e-26	4.8281e-24
ENSG00000177614.11	ENSG00000177614	79605	PGBD5	400.367	-4.55811	0.327867	1.14846e-44	2.32712e-41
ENSG00000174827.14	ENSG00000174827	5174	PDZK1	130.412	-4.62862	0.413438	7.31867e-30	3.08955e-27
ENSG00000162878.13	ENSG00000162878	91461	PKDCC	100.861	-4.6412	0.571613	5.92578e-17	6.78385e-15
ENSG00000273706.5	ENSG00000273706	3975	LHX1	15.3932	-4.64159	1.59562	8.85152e-06	0.000129314
ENSG00000204291.11	ENSG00000204291	1306	COL15A1	82.9445	-4.64703	0.729633	1.51292e-11	7.49542e-10
ENSG00000170454.6	ENSG00000170454	9119	KRT75	166.641	-4.65357	0.659183	1.67992e-13	1.15001e-11
ENSG00000184497.13	ENSG00000184497	348013	TMEM255B	45.5036	-4.65851	0.89971	9.1134e-09	2.76031e-07
ENSG00000179776.19	ENSG00000179776	1003	CDH5	54.4154	-4.78687	0.696299	6.19205e-13	3.90871e-11
ENSG00000165548.11	ENSG00000165548	57156	TMEM63C	61.9845	-4.82227	0.702002	6.46713e-13	4.06967e-11
ENSG00000269516.6	ENSG00000269516	NA	CYP4F23P	97.2778	-4.83157	0.531899	1.53884e-20	2.75943e-18
ENSG00000198796.7	ENSG00000198796	115701	ALPK2	68.9563	-4.89982	1.35796	1.93642e-06	3.42688e-05
ENSG00000162931.12	ENSG00000162931	51127	TRIM17	18.597	-4.9947	1.10611	1.43384e-07	3.35486e-06
ENSG00000228412.9	ENSG00000228412	100506885	LNC-LBCS	18.6402	-4.99626	1.24297	6.71706e-07	1.34361e-05
ENSG00000280081.4	ENSG00000280081	441058	LINC01667	88.1261	-5.01492	0.705451	1.25e-13	8.76427e-12
ENSG00000011028.14	ENSG00000011028	9902	MRC2	253.618	-5.0323	0.491865	2.15684e-25	5.53215e-23
ENSG00000110484.7	ENSG00000110484	4250	SCGB2A2	7.27237	-5.03364	1.61306	5.05688e-06	7.92449e-05
ENSG00000113504.21	ENSG00000113504	10723	SLC12A7	170.546	-5.04874	0.557781	1.95199e-20	3.46957e-18
ENSG00000231684.3	ENSG00000231684	NA	EIF1P3	7.57797	-5.12582	1.80366	7.66329e-06	0.000114177
ENSG00000198542.14	ENSG00000198542	9358	ITGBL1	43.7977	-5.16816	0.989462	8.1362e-09	2.49416e-07
ENSG00000287407.1	ENSG00000287407	NA		8.77718	-5.17911	1.56387	3.28016e-06	5.43467e-05
ENSG00000101307.16	ENSG00000101307	10326	SIRPB1	59.014	-5.21306	0.670858	8.81445e-16	8.67026e-14
ENSG00000065534.19	ENSG00000065534	4638	MYLK	513.417	-5.21844	0.919839	8.67003e-10	3.18262e-08
ENSG00000166391.15	ENSG00000166391	80168	MOGAT2	16.5465	-5.28125	1.38553	1.06381e-06	2.02074e-05
ENSG00000249082.2	ENSG00000249082	101927953	C5orf66-AS1	27.7142	-5.29358	0.948642	1.3846e-09	4.86242e-08
ENSG00000166741.8	ENSG00000166741	4837	NNMT	106.451	-5.30206	0.567857	1.22283e-21	2.35983e-19
ENSG00000166220.12	ENSG00000166220	219793	TBATA	14.1741	-5.30425	1.25452	3.45274e-07	7.37228e-06
ENSG00000148965.10	ENSG00000148965	6291	SAA4	12.2578	-5.31641	1.41065	1.16076e-06	2.1718e-05
ENSG00000183087.15	ENSG00000183087	2621	GAS6	844.297	-5.32572	0.337633	6.53214e-57	4.41203e-53
ENSG00000172551.11	ENSG00000172551	118430	MUCL1	29.2949	-5.34756	0.79661	1.66656e-12	9.853e-11
ENSG00000151835.16	ENSG00000151835	26278	SACS	198.564	-5.3582	1.86864	6.20393e-06	9.48041e-05
ENSG00000167333.13	ENSG00000167333	55128	TRIM68	61.5911	-5.41672	0.809156	1.81738e-12	1.06741e-10
ENSG00000163032.12	ENSG00000163032	7447	VSNL1	237.089	-5.42015	0.530622	2.00718e-25	5.21428e-23
ENSG00000258225.1	ENSG00000258225	NA		17.8411	-5.49583	1.85504	4.81702e-06	7.59589e-05
ENSG00000089012.14	ENSG00000089012	55423	SIRPG	16.6053	-5.54864	1.27329	2.10437e-07	4.75372e-06
ENSG00000183876.9	ENSG00000183876	340075	ARSI	14.2651	-5.55536	1.38885	5.82764e-07	1.18078e-05
ENSG00000188820.13	ENSG00000188820	441168	CALHM6	53.9095	-5.61028	0.713059	3.17706e-16	3.31839e-14
ENSG00000154856.13	ENSG00000154856	147495	APCDD1	827.11	-5.62673	0.433305	1.54712e-39	1.95933e-36
ENSG00000236761.6	ENSG00000236761	643854	CTAGE9	13.5561	-5.64446	1.33628	2.99458e-07	6.51064e-06
ENSG00000138622.4	ENSG00000138622	10021	HCN4	46.0584	-5.6666	0.88226	8.88696e-12	4.5821e-10
ENSG00000140403.12	ENSG00000140403	55466	DNAJA4	43.2797	-5.69615	1.09022	6.59867e-09	2.05706e-07
ENSG00000102837.7	ENSG00000102837	10562	OLFM4	933.248	-5.69829	0.262383	1.44414e-105	2.92627e-101
ENSG00000132938.21	NA	NA	NA	97.388	-5.91856	0.675799	1.39978e-19	2.2582e-17
ENSG00000166407.14	ENSG00000166407	4004	LMO1	17.6479	-6.05367	1.23111	1.94187e-08	5.50322e-07
ENSG00000116774.12	ENSG00000116774	56944	OLFML3	3063.18	-6.06592	0.826926	1.17964e-14	1.01062e-12
ENSG00000100285.10	ENSG00000100285	4744	NEFH	21.2043	-6.11948	1.20399	8.92497e-09	2.71153e-07
ENSG00000166402.9	ENSG00000166402	7275	TUB	53.9618	-6.20942	0.897278	1.92639e-13	1.3055e-11
ENSG00000198053.12	ENSG00000198053	140885	SIRPA	116.707	-6.25494	0.58642	7.55543e-28	2.59484e-25
ENSG00000115896.16	ENSG00000115896	5334	PLCL1	32.3287	-6.28809	1.23414	7.05379e-09	2.18884e-07
ENSG00000215859.9	ENSG00000215859	NA	PDZK1P1	25.9009	-6.48948	1.56838	1.80962e-07	4.1433e-06
ENSG00000170412.18	ENSG00000170412	55890	GPRC5C	231.618	-6.499	0.581598	2.08548e-30	9.6041e-28
ENSG00000118495.20	ENSG00000118495	5325	PLAGL1	68.5345	-6.54617	1.03141	5.42334e-12	2.93832e-10
ENSG00000144130.11	ENSG00000144130	284958	NT5DC4	25.7822	-6.64873	1.31751	5.5432e-09	1.75503e-07
ENSG00000114251.15	ENSG00000114251	7474	WNT5A	204.075	-6.69775	1.03575	2.0278e-12	1.18073e-10
ENSG00000143631.11	ENSG00000143631	2312	FLG	1580.47	-6.81571	0.91583	1.93535e-15	1.79069e-13
ENSG00000119866.22	ENSG00000119866	53335	BCL11A	57.7714	-7.13232	0.79932	5.93371e-21	1.12369e-18
ENSG00000101335.10	ENSG00000101335	10398	MYL9	323.436	-7.14823	1.15925	6.16451e-12	3.3133e-10
ENSG00000120594.17	ENSG00000120594	84898	PLXDC2	253.338	-7.26478	0.456745	7.41107e-59	7.50853e-55
ENSG00000119946.11	ENSG00000119946	26507	CNNM1	60.262	-7.36959	1.21902	8.3058e-12	4.3154e-10
ENSG00000102575.13	ENSG00000102575	54	ACP5	38.2525	-7.59042	1.23911	3.25626e-12	1.80771e-10
ENSG00000185551.15	ENSG00000185551	7026	NR2F2	1002.5	-7.68261	0.673203	1.86511e-32	1.0498e-29
ENSG00000058091.17	ENSG00000058091	5218	CDK14	242.131	-7.68639	0.722414	9.5534e-29	3.4568e-26
ENSG00000155622.7	ENSG00000155622	9502	XAGE2	123.249	-8.72054	1.25038	8.07851e-16	7.98511e-14
ENSG00000165140.11	ENSG00000165140	2203	FBP1	139.884	-8.72792	1.24239	5.55048e-16	5.59549e-14

## Sheet: Hallmarks
NAME	SIZE	ES	NES	NOM p-val	FDR q-val
HALLMARK_TNFA_SIGNALING_VIA_NFKB	185	0.66	1.29	0.000	0.037
HALLMARK_CHOLESTEROL_HOMEOSTASIS	69	0.66	1.25	0.002	0.042
HALLMARK_EPITHELIAL_MESENCHYMAL_TRANSITION	189	0.64	1.23	0.000	0.042
HALLMARK_INFLAMMATORY_RESPONSE	186	0.63	1.23	0.000	0.034
HALLMARK_ESTROGEN_RESPONSE_EARLY	186	0.63	1.22	0.000	0.032
HALLMARK_BILE_ACID_METABOLISM	108	0.64	1.22	0.003	0.029
HALLMARK_KRAS_SIGNALING_UP	191	0.62	1.20	0.000	0.038
HALLMARK_APICAL_SURFACE	41	0.65	1.19	0.027	0.039
HALLMARK_ESTROGEN_RESPONSE_LATE	187	0.61	1.19	0.000	0.036
HALLMARK_COAGULATION	129	0.62	1.19	0.003	0.035
HALLMARK_APOPTOSIS	151	0.61	1.18	0.001	0.042
HALLMARK_WNT_BETA_CATENIN_SIGNALING	39	0.63	1.17	0.044	0.049
HALLMARK_MYOGENESIS	190	0.60	1.16	0.000	0.048
HALLMARK_HYPOXIA	188	0.59	1.14	0.003	0.049

## Sheet: KEGG
NAME	SIZE	ES	NES	NOM p-val	FDR q-val
KEGG_ECM_RECEPTOR_INTERACTION	82	0.64	1.21	0.002	0.170
KEGG_COMPLEMENT_AND_COAGULATION_CASCADES	67	0.64	1.19	0.012	0.145
KEGG_P53_SIGNALING_PATHWAY	66	0.62	1.16	0.023	0.244
KEGG_PPAR_SIGNALING_PATHWAY	66	0.62	1.16	0.028	0.203
KEGG_MELANOGENESIS	94	0.60	1.14	0.019	0.289
KEGG_CELL_ADHESION_MOLECULES_CAMS	120	0.59	1.13	0.011	0.332
KEGG_WNT_SIGNALING_PATHWAY	144	0.57	1.09	0.035	0.426

## Sheet: Wikipathways
NAME	SIZE	ES	NES	NOM p-val	FDR q-val
WP_CELL_DIFFERENTIATION_INDEX_EXPANDED	50	0.7478674	1.3857285	0.0	0.001
WP_HAIR_FOLLICLE_DEVELOPMENT_CYTODIFFERENTIATION_PART_3_OF_3	84	0.7003787	1.3248392	0.0	0.007999999
WP_OXIDATION_BY_CYTOCHROME_P450	59	0.6737589	1.2610251	0.003	0.043999963
WP_OSTEOBLAST_DIFFERENTIATION	114	0.6535982	1.2512159	0.0	0.04249998
WP_SPINAL_CORD_INJURY	115	0.6532253	1.2500805	0.0	0.035399996
WP_CARDIAC_PROGENITOR_DIFFERENTIATION	52	0.65420794	1.2155027	0.013	0.08683354
WP_NCRNAS_INVOLVED_IN_WNT_SIGNALING_IN_HEPATOCELLULAR_CARCINOMA	88	0.6350871	1.2111874	0.0	0.084571645
WP_LNCRNA_INVOLVEMENT_IN_CANONICAL_WNT_SIGNALING_AND_COLORECTAL_CANCER	101	0.6344397	1.2106359	0.001	0.07537519
WP_INTERFERON_TYPE_I_SIGNALING_PATHWAYS	52	0.64743644	1.2055829	0.015	0.07666669
WP_WNT_SIGNALING	112	0.62621546	1.2020521	0.002	0.048299925
WP_LUNG_FIBROSIS	61	0.6414203	1.1995372	0.007	0.07590899
WP_VITAMIN_B12_METABOLISM	51	0.6454914	1.1982273	0.011	0.07341652
WP_ENDOCHONDRAL_OSSIFICATION_WITH_SKELETAL_DYSPLASIAS	64	0.6359414	1.1928067	0.011	0.079769
WP_ENDOCHONDRAL_OSSIFICATION	64	0.6359414	1.192308	0.008	0.075285494
WP_DNA_DAMAGE_RESPONSE_ONLY_ATM_DEPENDENT	109	0.62086153	1.1907952	0.001	0.07386644
WP_COMPLEMENT_AND_COAGULATION_CASCADES	57	0.6363885	1.1896659	0.009	0.07137478
WP_ECTODERM_DIFFERENTIATION	138	0.6138023	1.1833891	0.002	0.080823205
WP_EPITHELIAL_TO_MESENCHYMAL_TRANSITION_IN_COLORECTAL_CANCER	154	0.60651016	1.1743644	0.0	0.0986107
WP_FOLATE_METABOLISM	70	0.6212999	1.1729182	0.013	0.09699962
WP_PPAR_SIGNALING_PATHWAY	63	0.626146	1.1697905	0.018	0.10234962
WP_TYROBP_CAUSAL_NETWORK	61	0.6246174	1.1684984	0.025	0.10080918
WP_SELENIUM_MICRONUTRIENT_NETWORK	86	0.6099554	1.160595	0.008	0.12022686
WP_NETRINUNC5B_SIGNALING_PATHWAY	50	0.62113565	1.1514829	0.041	0.14691256
WP_THERMOGENESIS	102	0.602581	1.1496729	0.007	0.14695787
WP_PRIMARY_FOCAL_SEGMENTAL_GLOMERULOSCLEROSIS_FSGS	71	0.6083175	1.148131	0.021	0.14619954
WP_VITAMIN_D_RECEPTOR_PATHWAY	179	0.5895161	1.1440933	0.001	0.15584588
WP_METAPATHWAY_BIOTRANSFORMATION_PHASE_I_AND_II	177	0.58489186	1.1369278	0.004	0.17966653
WP_HEAD_AND_NECK_SQUAMOUS_CELL_CARCINOMA	71	0.6028272	1.1362101	0.038	0.17628558
WP_PATHWAYS_IN_CLEAR_CELL_RENAL_CELL_CARCINOMA	86	0.59746873	1.1319138	0.023	0.1880685
WP_NEURAL_CREST_DIFFERENTIATION	98	0.5930287	1.1315452	0.022	0.1833662
WP_PHOTODYNAMIC_THERAPYINDUCED_AP1_SURVIVAL_SIGNALING	51	0.6059636	1.1252952	0.063	0.20674105
WP_ADIPOGENESIS	121	0.5834427	1.1235374	0.025	0.20837408
WP_SENESCENCE_AND_AUTOPHAGY_IN_CANCER	104	0.5888186	1.1220045	0.029	0.20942333
WP_PROLACTIN_SIGNALING_PATHWAY	71	0.5950431	1.1210591	0.061	0.20823446
WP_TGFBETA_RECEPTOR_SIGNALLING_IN_SKELETAL_DYSPLASIAS	60	0.6009875	1.1208702	0.055	0.2032849
WP_HUMAN_COMPLEMENT_SYSTEM	96	0.58765626	1.1198062	0.026	0.20311032
WP_WNT_SIGNALING_PATHWAY_AND_PLURIPOTENCY	100	0.5858647	1.1183757	0.034	0.20451282
WP_ENDODERM_DIFFERENTIATION	141	0.57841104	1.1175597	0.02	0.20302568
WP_SMALL_CELL_LUNG_CANCER	95	0.5833772	1.1125239	0.057	0.22235857
WP_INSULIN_SIGNALING	155	0.5750936	1.1124538	0.024	0.21724959
WP_PEPTIDE_GPCRS	71	0.5888803	1.1109307	0.069	0.22038993
WP_BREAST_CANCER_PATHWAY	149	0.5737885	1.1092459	0.024	0.22359502
WP_NRF2_PATHWAY	142	0.5749077	1.1078238	0.02	0.22602312
WP_TGFBETA_RECEPTOR_SIGNALING	56	0.5927885	1.103977	0.107	0.24172704
WP_FOCAL_ADHESION	193	0.5675734	1.1031077	0.008	0.24091077
WP_ENDOMETRIAL_CANCER	59	0.5897816	1.1021065	0.098	0.24112993
WP_ESC_PLURIPOTENCY_PATHWAYS	112	0.57465553	1.101221	0.052	0.24153127
WP_G1_TO_S_CELL_CYCLE_CONTROL	61	0.5884693	1.100809	0.114	0.23835349
WP_MESODERMAL_COMMITMENT_PATHWAY	147	0.5698672	1.100408	0.031	0.23536669
WP_PREIMPLANTATION_EMBRYO	58	0.59181905	1.1000416	0.112	0.23277923
WP_ASSOCIATION_BETWEEN_PHYSICOCHEMICAL_FEATURES_AND_TOXICITY_ASSOCIATED_PATHWAYS	63	0.58421206	1.0984597	0.108	0.2365875
WP_EGFR_TYROSINE_KINASE_INHIBITOR_RESISTANCE	81	0.57863176	1.0964761	0.095	0.24324909
WP_TCELL_ANTIGEN_RECEPTOR_TCR_SIGNALING_PATHWAY	90	0.57220846	1.0911436	0.085	0.26820633
WP_TGFBETA_SIGNALING_PATHWAY	127	0.5643494	1.0869377	0.059	0.28842482
WP_MYOMETRIAL_RELAXATION_AND_CONTRACTION_PATHWAYS	151	0.56064683	1.0868756	0.054	0.2835626
WP_HUMAN_THYROID_STIMULATING_HORMONE_TSH_SIGNALING_PATHWAY	64	0.5776861	1.0822741	0.161	0.30642805
WP_CHROMOSOMAL_AND_MICROSATELLITE_INSTABILITY_IN_COLORECTAL_CANCER	69	0.5749899	1.0821494	0.124	0.30173633
WP_NOTCH_SIGNALING_PATHWAY_NETPATH	59	0.57791376	1.08105	0.136	0.3033444
WP_INTEGRINMEDIATED_CELL_ADHESION	99	0.5654447	1.079229	0.098	0.30891526
WP_ALLOGRAFT_REJECTION	85	0.56854695	1.0778549	0.127	0.31246677
WP_IL4_SIGNALING_PATHWAY	53	0.5800705	1.0760295	0.189	0.31898388
WP_THYROID_HORMONES_PRODUCTION_AND_THEIR_PERIPHERAL_DOWNSTREAM_SIGNALLING_EFFECTS	91	0.5659676	1.0759399	0.117	0.31432286
WP_HIPPOMERLIN_SIGNALING_DYSREGULATION	116	0.55974704	1.0745472	0.097	0.31863534
WP_EBOLA_VIRUS_PATHWAY_ON_HOST	122	0.55900025	1.0743303	0.089	0.3152817
WP_HEMATOPOIETIC_STEM_CELL_DIFFERENTIATION	58	0.5726232	1.071726	0.162	0.32790798
WP_RANKLRANK_RECEPTOR_ACTIVATOR_OF_NFKB_LIGAND_SIGNALING_PATHWAY	55	0.576726	1.0695603	0.184	0.33843952
WP_GPCRS_OTHER	89	0.5615985	1.0679941	0.141	0.34543267
WP_PRADERWILLI_AND_ANGELMAN_SYNDROME	62	0.56887007	1.066658	0.193	0.34994072
WP_REGULATION_OF_ACTIN_CYTOSKELETON	141	0.55052596	1.0658072	0.099	0.35076764
WP_VIRAL_ACUTE_MYOCARDITIS	85	0.56080127	1.0617752	0.158	0.3733414
WP_MELANOMA	63	0.5660004	1.0596039	0.205	0.38457566
WP_B_CELL_RECEPTOR_SIGNALING_PATHWAY	97	0.55652976	1.0590931	0.159	0.38262326
WP_ONE_CARBON_METABOLISM_AND_RELATED_PATHWAYS	52	0.56921244	1.05898	0.241	0.37831327
WP_THE_OVERLAP_BETWEEN_SIGNAL_TRANSDUCTION_PATHWAYS_THAT_CONTRIBUTE_TO_A_RANGE_OF_LMNA_LAMINOPATHIES	56	0.5695351	1.0584078	0.234	0.37734947
WP_SUDDEN_INFANT_DEATH_SYNDROME_SIDS_SUSCEPTIBILITY_PATHWAYS	153	0.54606766	1.0581367	0.125	0.37430474
WP_GASTRIN_SIGNALING_PATHWAY	109	0.55300486	1.0575812	0.172	0.37370867
WP_CILIOPATHIES	167	0.54432034	1.0541321	0.144	0.39355597
WP_MECP2_AND_ASSOCIATED_RETT_SYNDROME	67	0.5599737	1.0536594	0.245	0.39197195
WP_APOPTOSIS_MODULATION_AND_SIGNALING	91	0.55283934	1.0515592	0.229	0.4027443
WP_ARRHYTHMOGENIC_RIGHT_VENTRICULAR_CARDIOMYOPATHY	67	0.5567354	1.0502795	0.218	0.40771013
WP_APOPTOSIS	84	0.5529029	1.0482262	0.236	0.4177264
WP_BRAINDERIVED_NEUROTROPHIC_FACTOR_BDNF_SIGNALING_PATHWAY	135	0.54460716	1.0479751	0.173	0.41464436
WP_NONGENOMIC_ACTIONS_OF_125_DIHYDROXYVITAMIN_D3	66	0.55620855	1.0437156	0.257	0.44132495
WP_GENES_RELATED_TO_PRIMARY_CILIUM_DEVELOPMENT_BASED_ON_CRISPR	91	0.5485041	1.0434489	0.237	0.43811876
WP_APOPTOSISRELATED_NETWORK_DUE_TO_ALTERED_NOTCH3_IN_OVARIAN_CANCER	52	0.56358314	1.0431554	0.292	0.43529397
WP_AMPACTIVATED_PROTEIN_KINASE_AMPK_SIGNALING	67	0.55514437	1.043035	0.264	0.43131387
WP_HEPATITIS_B_INFECTION	145	0.54009295	1.0413414	0.191	0.43879366
WP_CIRCADIAN_RHYTHM_RELATED_GENES	195	0.5352562	1.0388423	0.183	0.45366004
WP_RETINOBLASTOMA_GENE_IN_CANCER	84	0.5456444	1.0359428	0.269	0.47067535
WP_G_PROTEIN_SIGNALING_PATHWAYS	89	0.5420705	1.0319985	0.29	0.49757862
WP_MICRORNAS_IN_CARDIOMYOCYTE_HYPERTROPHY	97	0.54082364	1.0300354	0.294	0.5079896
WP_MIRNA_REGULATION_OF_DNA_DAMAGE_RESPONSE	90	0.5416111	1.0282208	0.317	0.5173152
WP_MIRNAS_INVOLVED_IN_DNA_DAMAGE_RESPONSE	50	0.5548856	1.0275419	0.344	0.51759124
WP_CELL_CYCLE	113	0.53651756	1.0271752	0.281	0.5148933
WP_STEROL_REGULATORY_ELEMENTBINDING_PROTEINS_SREBP_SIGNALLING	69	0.5449502	1.0242333	0.34	0.53350395
WP_RAS_SIGNALING	177	0.5272573	1.0211418	0.309	0.55418515
WP_CHEMOKINE_SIGNALING_PATHWAY	157	0.5278293	1.0206175	0.323	0.55313146
WP_CYTOSOLIC_DNASENSING_PATHWAY	70	0.53918	1.0183461	0.37	0.56632334
WP_AMINO_ACID_METABOLISM	87	0.5356901	1.0181229	0.375	0.5626937
WP_ONCOSTATIN_M_SIGNALING_PATHWAY	63	0.5420592	1.0173088	0.39	0.5634266
WP_PYRIMIDINE_METABOLISM	82	0.53521043	1.0144321	0.387	0.5815899
WP_IL1_SIGNALING_PATHWAY	56	0.544101	1.0127577	0.398	0.5901914
WP_GENES_INVOLVED_IN_MALE_INFERTILITY	144	0.524906	1.0118572	0.371	0.5921018
WP_CORTICOTROPINRELEASING_HORMONE_SIGNALING_PATHWAY	90	0.5306459	1.0104192	0.412	0.5987449
WP_INTEGRATED_BREAST_CANCER_PATHWAY	142	0.52187806	1.0091878	0.392	0.6033375
WP_PANCREATIC_ADENOCARCINOMA_PATHWAY	83	0.5325627	1.008649	0.423	0.6026552
WP_SIGNALING_PATHWAYS_IN_GLIOBLASTOMA	79	0.5337217	1.0077481	0.423	0.6046582
WP_KIT_RECEPTOR_SIGNALING_PATHWAY	57	0.5391746	1.0063205	0.436	0.6113187
WP_REGULATION_OF_TOLLLIKE_RECEPTOR_SIGNALING_PATHWAY	141	0.52059084	1.0061578	0.423	0.60724235
WP_JOUBERT_SYNDROME	67	0.5325647	1.0034239	0.457	0.6243497
WP_DNA_DAMAGE_RESPONSE	66	0.53362757	0.99995667	0.496	0.647942
WP_PARKINSONS_DISEASE_PATHWAY	82	0.5230967	0.99562806	0.496	0.67778623
WP_3Q29_COPY_NUMBER_VARIATION_SYNDROME	73	0.5283708	0.995314	0.502	0.6746381
WP_22Q112_DELETION_SYNDROME	96	0.5223387	0.9952022	0.515	0.6697115
WP_RAC1PAK1P38MMP2_PATHWAY	67	0.5289741	0.99329996	0.506	0.6791938
WP_CALCIUM_REGULATION_IN_THE_CARDIAC_CELL	143	0.51341283	0.9914427	0.536	0.6883571
WP_GENOTOXICITY_PATHWAY	62	0.5287988	0.9864476	0.53	0.7225011
WP_PATHWAYS_REGULATING_HIPPO_SIGNALING	91	0.5176198	0.98390096	0.578	0.73704785
WP_TOLLLIKE_RECEPTOR_SIGNALING_PATHWAY	100	0.5150228	0.98314655	0.588	0.73701394
WP_EGFEGFR_SIGNALING_PATHWAY	161	0.5068707	0.9811083	0.649	0.746622
WP_TCELL_ANTIGEN_RECEPTOR_TCR_PATHWAY_DURING_STAPHYLOCOCCUS_AUREUS_INFECTION	61	0.5237996	0.98094064	0.568	0.74156713
WP_HISTONE_MODIFICATIONS	67	0.5229989	0.9808073	0.578	0.7363083
WP_ANGIOPOIETIN_LIKE_PROTEIN_8_REGULATORY_PATHWAY	126	0.5104049	0.97941315	0.619	0.7405171
WP_CYTOPLASMIC_RIBOSOMAL_PROTEINS	87	0.5168524	0.97917163	0.618	0.7360773
WP_NOVEL_INTRACELLULAR_COMPONENTS_OF_RIGILIKE_RECEPTOR_RLR_PATHWAY	57	0.522971	0.97595584	0.598	0.75342786
WP_FRAGILE_X_SYNDROME	116	0.5063765	0.9714693	0.649	0.77988404
WP_ERBB_SIGNALING_PATHWAY	86	0.50798815	0.9673402	0.685	0.8029541
WP_PROXIMAL_TUBULE_TRANSPORT	56	0.51947814	0.96586746	0.646	0.80636156
WP_MIRNA_REGULATION_OF_PROSTATE_CANCER_SIGNALING_PATHWAYS	58	0.51413107	0.95981514	0.659	0.839435
WP_COPPER_HOMEOSTASIS	50	0.514752	0.9542101	0.662	0.8679309
WP_WNT_SIGNALING_PATHWAY_NETPATH	52	0.50866205	0.9459645	0.716	0.90859485
WP_MET_IN_TYPE_1_PAPILLARY_RENAL_CELL_CARCINOMA	56	0.50441176	0.9424121	0.755	0.9204987
WP_MITOCHONDRIAL_COMPLEX_I_ASSEMBLY_MODEL_OXPHOS_SYSTEM	55	0.5066287	0.94207597	0.756	0.91518706
WP_REGULATORY_CIRCUITS_OF_THE_STAT3_SIGNALING_PATHWAY	75	0.49758375	0.940183	0.789	0.9174842
WP_LEPTIN_SIGNALING_PATHWAY	73	0.49623796	0.9364494	0.821	0.9283838
WP_PATHWAYS_AFFECTED_IN_ADENOID_CYSTIC_CARCINOMA	60	0.49892217	0.93625414	0.805	0.92249846
WP_ANDROGEN_RECEPTOR_SIGNALING_PATHWAY	86	0.48697138	0.925568	0.873	0.96096724
WP_CARDIAC_HYPERTROPHIC_RESPONSE	54	0.49530935	0.9213013	0.831	0.96938
WP_DNA_IRDAMAGE_AND_CELLULAR_RESPONSE_VIA_ATR	79	0.4821232	0.91288126	0.907	0.98904604
WP_DNA_IRDOUBLE_STRAND_BREAKS_DSBS_AND_CELLULAR_RESPONSE_VIA_ATM	52	0.48898265	0.90899134	0.872	0.9926376
WP_NONSMALL_CELL_LUNG_CANCER	69	0.48276415	0.9077609	0.9	0.9887393
WP_ALZHEIMERS_DISEASE	140	0.4647693	0.89600575	0.983	1.0
WP_NONALCOHOLIC_FATTY_LIVER_DISEASE	156	0.46277562	0.89471596	0.992	1.0
WP_TNF_ALPHA_SIGNALING_PATHWAY	91	0.46848452	0.88957685	0.959	1.0
WP_AGERAGE_PATHWAY	59	0.47154844	0.8834577	0.957	1.0
WP_PARKINUBIQUITIN_PROTEASOMAL_SYSTEM_PATHWAY	60	0.46926624	0.87811464	0.965	1.0
WP_ELECTRON_TRANSPORT_CHAIN_OXPHOS_SYSTEM_IN_MITOCHONDRIA	104	0.4607509	0.87673384	0.987	1.0
WP_MIRNAS_INVOLVEMENT_IN_THE_IMMUNE_RESPONSE_IN_SEPSIS	62	0.4541954	0.84817225	0.987	1.0
WP_OXIDATIVE_PHOSPHORYLATION	60	0.45246872	0.8446693	0.989	1.0
WP_MRNA_PROCESSING	128	0.42340937	0.8159637	1.0	1.0
WP_PROTEASOME_DEGRADATION	59	0.4258801	0.7939752	1.0	0.99978757
