# Supplementary material for: Wnt/β-Catenin Inhibition Disrupts Carboplatin Resistance in Isogenic Models of Triple-Negative Breast Cancer
Source: Front Oncol. 2021 Jul 22;11:705384. doi: 10.3389/fonc.2021.705384 (PMC8340846; doi:10.3389/fonc.2021.705384)
Supplement: Supplementary Table 2 — Differentially expressed genes and GSEA of 468’OE vs. 468’P. [file Table_2.xlsx]

## Sheet: DEGs
ensembl_gene_id_version	ensembl_gene_id	entrezgene_id	hgnc_symbol	baseMean	log2FoldChange	lfcSE	pvalue	padj
ENSG00000183873.18	ENSG00000183873	6331	SCN5A	651.799	11.5927	1.30152	7.88682e-21	2.25681e-18
ENSG00000140262.18	ENSG00000140262	6938	TCF12	514.023	11.5441	1.567	2.26428e-15	2.74254e-13
ENSG00000101439.9	ENSG00000101439	1471	CST3	341.965	11.0261	1.28785	2.21886e-19	4.93147e-17
ENSG00000227234.2	ENSG00000227234	728695	SPANXB1	352.151	10.999	1.53644	1.42742e-14	1.5341e-12
ENSG00000148468.17	ENSG00000148468	221061	FAM171A1	281.432	10.567	1.61225	1.16639e-12	9.46833e-11
ENSG00000163453.11	ENSG00000163453	3490	IGFBP7	274.935	10.3995	1.21848	3.89941e-19	8.18949e-17
ENSG00000204379.11	ENSG00000204379	653220	XAGE1A	532.332	10.2426	1.10679	6.7322e-22	2.23353e-19
ENSG00000118900.15	ENSG00000118900	29855	UBN1	246.892	10.2176	1.70617	4.9768e-11	3.00604e-09
ENSG00000128591.16	ENSG00000128591	2318	FLNC	2963.53	10.1624	0.689251	1.22363e-50	4.66856e-47
ENSG00000166681.14	ENSG00000166681	27018	BEX3	218.364	10.1398	1.66538	2.86463e-11	1.77236e-09
ENSG00000135074.16	ENSG00000135074	8728	ADAM19	421.649	10.0277	1.07095	2.69893e-22	9.22147e-20
ENSG00000234964.4	ENSG00000234964	NA	FABP5P7	124.824	10.0116	1.29597	3.61951e-16	5.11468e-14
ENSG00000176788.9	ENSG00000176788	10409	BASP1	218.393	9.9194	1.26426	1.47486e-16	2.19236e-14
ENSG00000146555.19	ENSG00000146555	221935	SDK1	89.9992	9.66608	1.22624	1.26186e-16	1.88801e-14
ENSG00000086289.12	ENSG00000086289	54749	EPDR1	91.6841	9.65366	1.25418	5.45776e-16	7.52645e-14
ENSG00000145536.15	ENSG00000145536	170690	ADAMTS16	162.902	9.56196	1.16534	9.73415e-18	1.65062e-15
ENSG00000204381.12	ENSG00000204381	143903	LAYN	259.176	9.55185	0.991481	2.57454e-23	9.50585e-21
ENSG00000239830.1	ENSG00000239830	NA	RPS4XP22	86.1547	9.55049	1.26616	1.88869e-15	2.3756e-13
ENSG00000185222.10	ENSG00000185222	51186	TCEAL9	120.597	9.52938	1.57816	5.62936e-11	3.32991e-09
ENSG00000265972.6	ENSG00000265972	10628	TXNIP	73.1803	9.33703	1.26141	6.13008e-15	6.94701e-13
ENSG00000142156.15	ENSG00000142156	1291	COL6A1	67.1098	9.20337	1.26568	1.73391e-14	1.83763e-12
ENSG00000256802.2	ENSG00000256802	100130111		62.4044	9.17521	1.21767	2.45226e-15	2.95459e-13
ENSG00000112541.17	NA	NA	NA	65.9237	9.15261	1.26846	2.68372e-14	2.73048e-12
ENSG00000198959.12	ENSG00000198959	7052	TGM2	2887.17	9.12352	0.465337	8.22703e-87	1.88333e-82
ENSG00000198573.7	ENSG00000198573	64663	SPANXC	62.2102	9.1123	1.25943	2.37527e-14	2.44931e-12
ENSG00000198286.10	ENSG00000198286	84433	CARD11	61.2627	9.07942	1.27536	5.61431e-14	5.49243e-12
ENSG00000169306.10	ENSG00000169306	11141	IL1RAPL1	60.9837	9.06895	1.26653	4.18908e-14	4.18761e-12
ENSG00000170955.10	ENSG00000170955	112464	CAVIN3	163.366	9.03145	1.11432	2.93673e-17	4.66859e-15
ENSG00000150630.4	ENSG00000150630	7424	VEGFC	56.0446	9.0035	1.24038	2.12256e-14	2.21871e-12
ENSG00000164161.10	ENSG00000164161	64399	HHIP	485.647	8.91508	0.573199	9.914e-56	5.67378e-52
ENSG00000179242.16	ENSG00000179242	1002	CDH4	302.331	8.87689	0.954866	9.06162e-22	2.95915e-19
ENSG00000123689.6	ENSG00000123689	50486	G0S2	52.7343	8.86494	1.28355	2.84664e-13	2.53561e-11
ENSG00000211445.12	ENSG00000211445	2878	GPX3	79.8706	8.84115	1.18318	4.71835e-15	5.45518e-13
ENSG00000167601.12	ENSG00000167601	558	AXL	2731.85	8.82658	0.677702	5.99298e-40	1.37191e-36
ENSG00000143195.13	ENSG00000143195	387597	ILDR2	92.0991	8.79402	1.06249	8.01387e-18	1.36906e-15
ENSG00000019186.10	ENSG00000019186	1591	CYP24A1	111.729	8.77767	0.871333	4.80544e-25	2.24502e-22
ENSG00000198960.11	ENSG00000198960	54470	ARMCX6	47.9713	8.77196	1.25417	1.61697e-13	1.4998e-11
ENSG00000126947.13	ENSG00000126947	51309	ARMCX1	42.9253	8.59326	1.27821	1.17055e-12	9.46833e-11
ENSG00000077420.16	ENSG00000077420	54518	APBB1IP	109.711	8.56996	2.06394	7.36019e-07	1.70191e-05
ENSG00000101194.18	ENSG00000101194	63910	SLC17A9	185.811	8.56477	1.54688	1.80036e-09	7.89537e-08
ENSG00000115526.11	ENSG00000115526	9486	CHST10	39.7921	8.55983	1.22513	1.91092e-13	1.7498e-11
ENSG00000104219.13	ENSG00000104219	51201	ZDHHC2	105.363	8.48741	0.961465	8.0636e-20	1.88359e-17
ENSG00000164687.11	ENSG00000164687	2171	FABP5	81.65	8.48464	1.33304	1.32743e-11	8.96385e-10
ENSG00000215853.3	ENSG00000215853	126638	RPTN	37.4253	8.46254	1.21882	2.73928e-13	2.45581e-11
ENSG00000136869.16	ENSG00000136869	7099	TLR4	114.612	8.46201	2.17044	1.54174e-06	3.23494e-05
ENSG00000131773.14	ENSG00000131773	10656	KHDRBS3	271.199	8.4595	1.1891	8.13077e-14	7.72322e-12
ENSG00000175471.19	ENSG00000175471	79772	MCTP1	69.445	8.44599	1.26288	1.60832e-12	1.27397e-10
ENSG00000157657.14	ENSG00000157657	114991	ZNF618	92.3162	8.42369	1.23347	6.18827e-13	5.34573e-11
ENSG00000280002.1	ENSG00000280002	NA		38.5948	8.3895	1.3261	1.78947e-11	1.15719e-09
ENSG00000170961.7	ENSG00000170961	3037	HAS2	38.5049	8.38805	1.31921	1.45916e-11	9.76697e-10
ENSG00000261786.1	ENSG00000261786	NA		38.0844	8.36946	1.32789	2.10289e-11	1.3372e-09
ENSG00000126970.16	ENSG00000126970	55906	ZC4H2	38.0179	8.35174	1.32322	2.00714e-11	1.27987e-09
ENSG00000218336.9	ENSG00000218336	55714	TENM3	190.757	8.3243	1.7284	7.46677e-08	2.25203e-06
ENSG00000118508.5	ENSG00000118508	10981	RAB32	74.2229	8.31187	1.94217	5.74787e-07	1.36636e-05
ENSG00000019549.13	ENSG00000019549	6591	SNAI2	33.3435	8.22969	1.29634	1.69518e-11	1.11002e-09
ENSG00000117122.14	ENSG00000117122	4237	MFAP2	32.7556	8.22566	1.27728	9.39527e-12	6.65872e-10
ENSG00000178726.7	ENSG00000178726	7056	THBD	32.5788	8.18325	1.30822	3.1458e-11	1.93585e-09
ENSG00000175040.6	ENSG00000175040	9435	CHST2	30.9005	8.08222	1.33249	1.08117e-10	6.00732e-09
ENSG00000075151.21	NA	NA	NA	236.488	8.04446	1.08463	1.09398e-14	1.204e-12
ENSG00000131378.14	ENSG00000131378	23180	RFTN1	79.609	7.99619	2.23485	4.05131e-06	7.5376e-05
ENSG00000170989.10	ENSG00000170989	1901	S1PR1	31.8965	7.98741	1.41344	1.30372e-09	5.84046e-08
ENSG00000164741.15	ENSG00000164741	10395	DLC1	268.805	7.97451	1.26446	2.53744e-11	1.6002e-09
ENSG00000138131.4	ENSG00000138131	84171	LOXL4	27.4325	7.93375	1.30521	1.07973e-10	6.00732e-09
ENSG00000139737.22	ENSG00000139737	122060	SLAIN1	27.9992	7.93363	1.3453	3.22207e-10	1.63185e-08
ENSG00000136859.10	ENSG00000136859	23452	ANGPTL2	27.2154	7.92445	1.31785	1.61619e-10	8.70536e-09
ENSG00000145362.20	ENSG00000145362	287	ANK2	89.4418	7.91093	2.39669	7.08054e-06	0.000122887
ENSG00000131016.17	ENSG00000131016	9590	AKAP12	670.267	7.90662	1.07967	2.36491e-14	2.44931e-12
ENSG00000072840.13	ENSG00000072840	2121	EVC	152.015	7.88271	0.737261	1.17157e-27	7.24852e-25
ENSG00000130038.10	ENSG00000130038	84766	CRACR2A	128.835	7.81348	0.870139	2.90466e-20	7.22755e-18
ENSG00000167977.9	ENSG00000167977	54442	KCTD5	134.912	7.80125	0.864121	1.88222e-20	4.84132e-18
ENSG00000140632.17	ENSG00000140632	84656	GLYR1	101.38	7.79651	0.958301	4.33808e-17	6.7556e-15
ENSG00000113657.13	ENSG00000113657	1809	DPYSL3	22.7967	7.76205	1.25657	6.41523e-11	3.77526e-09
ENSG00000152137.8	ENSG00000152137	26353	HSPB8	24.4512	7.75951	1.30083	2.35332e-10	1.22437e-08
ENSG00000110328.6	ENSG00000110328	374378	GALNT18	23.3045	7.70294	1.31659	4.77823e-10	2.33725e-08
ENSG00000144810.16	ENSG00000144810	1295	COL8A1	564.325	7.70044	0.987532	6.95904e-16	9.48251e-14
ENSG00000180875.5	ENSG00000180875	64388	GREM2	23.6762	7.68931	1.34104	9.48357e-10	4.3947e-08
ENSG00000125798.15	ENSG00000125798	3170	FOXA2	90.4466	7.6395	0.968408	3.48447e-16	4.95444e-14
ENSG00000163297.17	NA	NA	NA	463.721	7.62545	1.25546	1.30271e-10	7.13436e-09
ENSG00000130635.16	ENSG00000130635	1289	COL5A1	414.72	7.62042	0.838358	1.17292e-20	3.19647e-18
ENSG00000204767.4	ENSG00000204767	100131897	INSYN2B	178.409	7.61881	1.44945	1.31513e-08	4.73364e-07
ENSG00000170689.10	ENSG00000170689	3219	HOXB9	90.967	7.61495	0.963624	3.16293e-16	4.52536e-14
ENSG00000142227.11	ENSG00000142227	2014	EMP3	565.699	7.57914	0.838125	1.83749e-20	4.77998e-18
ENSG00000149289.11	ENSG00000149289	85463	ZC3H12C	65.4867	7.55607	1.13544	3.21426e-12	2.43645e-10
ENSG00000204335.4	ENSG00000204335	389058	SP5	20.2269	7.5529	1.29889	6.35003e-10	3.02459e-08
ENSG00000135443.8	ENSG00000135443	3891	KRT85	113.331	7.54344	0.761426	4.81732e-24	2.04219e-21
ENSG00000145147.20	ENSG00000145147	9353	SLIT2	79.802	7.51298	1.06089	1.68506e-13	1.55542e-11
ENSG00000198795.11	ENSG00000198795	25925	ZNF521	20.3318	7.49968	1.35069	2.88667e-09	1.21251e-07
ENSG00000165895.19	ENSG00000165895	143872	ARHGAP42	63.0559	7.48526	0.949088	3.82733e-16	5.37517e-14
ENSG00000183098.11	ENSG00000183098	10082	GPC6	18.1846	7.42031	1.29527	1.11359e-09	5.04798e-08
ENSG00000204116.11	ENSG00000204116	53344	CHIC1	19.151	7.35963	1.4017	1.52555e-08	5.43123e-07
ENSG00000153443.13	ENSG00000153443	124402	UBALD1	63.9283	7.3332	1.24901	5.0745e-10	2.46113e-08
ENSG00000165071.15	ENSG00000165071	137835	TMEM71	18.2644	7.33181	1.35415	6.59058e-09	2.58382e-07
ENSG00000133134.12	ENSG00000133134	84707	BEX2	18.4475	7.33117	1.38206	1.17169e-08	4.27106e-07
ENSG00000165259.14	ENSG00000165259	139324	HDX	19.0356	7.32284	1.42147	2.54198e-08	8.59543e-07
ENSG00000060982.15	ENSG00000060982	586	BCAT1	162.199	7.31501	1.37714	1.13688e-08	4.15743e-07
ENSG00000135477.11	ENSG00000135477	85349	KRT87P	237.477	7.28119	1.01131	8.0582e-14	7.68618e-12
ENSG00000251184.1	ENSG00000251184	NA		24.812	7.27737	1.24109	5.44424e-10	2.61827e-08
ENSG00000152661.9	ENSG00000152661	2697	GJA1	34.8193	7.27343	1.35879	9.34878e-09	3.51994e-07
ENSG00000131435.13	ENSG00000131435	8572	PDLIM4	77.724	7.27209	0.930309	7.42525e-16	9.99875e-14
ENSG00000104369.5	ENSG00000104369	56704	JPH1	20.6114	7.25991	1.55413	2.24863e-07	5.99949e-06
ENSG00000134775.15	ENSG00000134775	80206	FHOD3	36.7857	7.25214	1.22921	4.45035e-10	2.19091e-08
ENSG00000055163.20	ENSG00000055163	26999	CYFIP2	17.7516	7.23589	1.42085	3.51245e-08	1.14377e-06
ENSG00000102401.20	ENSG00000102401	51566	ARMCX3	40.56	7.22662	1.31605	4.57249e-09	1.86493e-07
ENSG00000089486.17	ENSG00000089486	29965	CDIP1	36.4551	7.22517	1.2914	2.59138e-09	1.0945e-07
ENSG00000184867.14	ENSG00000184867	9823	ARMCX2	18.9005	7.21329	1.4692	8.30577e-08	2.4439e-06
ENSG00000144278.15	ENSG00000144278	114805	GALNT13	15.636	7.19706	1.3172	5.36373e-09	2.14703e-07
ENSG00000235847.2	ENSG00000235847	NA	LDHAP7	86.1042	7.19156	0.897465	1.60285e-16	2.36725e-14
ENSG00000157168.20	ENSG00000157168	3084	NRG1	778.104	7.16973	0.4915	5.17969e-49	1.69391e-45
ENSG00000163565.19	ENSG00000163565	3428	IFI16	129.756	7.1605	0.73242	2.1301e-23	7.99381e-21
ENSG00000164659.15	ENSG00000164659	222223	ELAPOR2	16.8236	7.12781	1.42667	5.78643e-08	1.78522e-06
ENSG00000155629.15	ENSG00000155629	118788	PIK3AP1	39.5911	7.12464	1.15361	8.82833e-11	5.00243e-09
ENSG00000106034.18	ENSG00000106034	79974	CPED1	61.4282	7.11159	0.853662	1.20764e-17	2.03275e-15
ENSG00000251257.2	ENSG00000251257	NA		16.2549	7.10128	1.43781	7.59465e-08	2.28178e-06
ENSG00000102271.14	ENSG00000102271	56062	KLHL4	32.0466	7.10108	1.37391	2.56157e-08	8.64888e-07
ENSG00000140682.19	ENSG00000140682	7041	TGFB1I1	192.231	7.08277	0.697185	4.72136e-25	2.24502e-22
ENSG00000117586.11	ENSG00000117586	7292	TNFSF4	455.839	7.07868	0.820969	1.00731e-18	1.92162e-16
ENSG00000106025.9	ENSG00000106025	23554	TSPAN12	15.1994	7.07696	1.38243	3.29004e-08	1.08057e-06
ENSG00000152784.16	ENSG00000152784	56978	PRDM8	40.6105	7.07025	1.2488	1.90835e-09	8.33703e-08
ENSG00000169439.12	ENSG00000169439	6383	SDC2	30.6205	7.06725	1.32808	1.19978e-08	4.35958e-07
ENSG00000256151.1	ENSG00000256151	NA	ADGRD1-AS1	29.1193	7.06067	1.31248	8.88443e-09	3.37844e-07
ENSG00000198934.5	ENSG00000198934	57692	MAGEE1	15.74	6.99304	1.49701	2.47139e-07	6.51038e-06
ENSG00000197343.11	ENSG00000197343	79027	ZNF655	333.63	6.98074	0.609297	3.59863e-31	2.94214e-28
ENSG00000138795.10	ENSG00000138795	51176	LEF1	72.5511	6.97868	0.98849	2.55661e-13	2.31327e-11
ENSG00000101955.15	ENSG00000101955	8406	SRPX	68.4031	6.97343	0.882327	4.31139e-16	6.01807e-14
ENSG00000166974.13	ENSG00000166974	10982	MAPRE2	59.0005	6.9646	1.04381	3.79945e-12	2.86109e-10
ENSG00000177707.11	ENSG00000177707	25945	NECTIN3	40.4441	6.95775	1.28622	7.90781e-09	3.04245e-07
ENSG00000171033.13	ENSG00000171033	5569	PKIA	14.3072	6.9393	1.41057	8.78038e-08	2.56706e-06
ENSG00000184613.11	ENSG00000184613	4753	NELL2	13.3006	6.86446	1.41412	1.20031e-07	3.40067e-06
ENSG00000203805.11	ENSG00000203805	196051	PLPP4	138.283	6.85571	0.647143	5.57909e-27	3.19291e-24
ENSG00000189369.9	ENSG00000189369	23708	GSPT2	24.1467	6.84628	1.33652	3.52022e-08	1.14467e-06
ENSG00000067836.13	ENSG00000067836	79641	ROGDI	13.669	6.84133	1.46117	2.48193e-07	6.53061e-06
ENSG00000154822.18	ENSG00000154822	23228	PLCL2	13.4666	6.83535	1.45637	2.3757e-07	6.28723e-06
ENSG00000170373.8	NA	NA	NA	12.7342	6.81719	1.40592	1.24635e-07	3.51372e-06
ENSG00000048740.18	ENSG00000048740	10659	CELF2	91.6741	6.81601	1.33588	3.91888e-08	1.26176e-06
ENSG00000242474.3	ENSG00000242474	NA		13.0317	6.77077	1.47817	3.76261e-07	9.37253e-06
ENSG00000205362.11	ENSG00000205362	4489	MT1A	12.4881	6.76699	1.42838	2.02471e-07	5.47223e-06
ENSG00000156103.16	ENSG00000156103	4325	MMP16	22.3911	6.75578	1.2809	1.7121e-08	6.05771e-07
ENSG00000146592.17	ENSG00000146592	9586	CREB5	27.9086	6.75396	1.23781	6.64667e-09	2.60095e-07
ENSG00000178031.17	NA	NA	NA	55.7331	6.751	2.89495	5.11409e-05	0.000665559
ENSG00000074047.22	ENSG00000074047	2736	GLI2	23.659	6.69441	1.24748	1.08919e-08	4.02159e-07
ENSG00000168497.5	ENSG00000168497	8436	CAVIN2	27.7634	6.67988	1.27627	2.1486e-08	7.39637e-07
ENSG00000198108.4	ENSG00000198108	337876	CHSY3	12.9626	6.67986	1.55018	1.00056e-06	2.22162e-05
ENSG00000182568.17	ENSG00000182568	6304	SATB1	12.4866	6.67745	1.4863	5.33573e-07	1.28304e-05
ENSG00000126860.12	ENSG00000126860	2123	EVI2A	33.6625	6.67603	2.561	3.73862e-05	0.000511446
ENSG00000164176.13	ENSG00000164176	10085	EDIL3	72.5498	6.67221	0.863096	1.94439e-15	2.4323e-13
ENSG00000253161.5	ENSG00000253161	NA	LINC01605	13.6828	6.65511	1.57264	1.2864e-06	2.77031e-05
ENSG00000234571.2	ENSG00000234571	NA	H2BP2	29.5997	6.65486	1.76508	4.51159e-06	8.23599e-05
ENSG00000234961.1	ENSG00000234961	NA		21.337	6.63646	1.35382	1.04012e-07	2.98752e-06
ENSG00000115935.18	ENSG00000115935	7456	WIPF1	73.4824	6.58157	1.48948	7.0857e-07	1.64676e-05
ENSG00000186281.12	ENSG00000186281	150763	GPAT2	54.2403	6.56826	0.993998	6.924e-12	5.01595e-10
ENSG00000104427.12	ENSG00000104427	51101	ZC2HC1A	11.6844	6.55224	1.55284	1.36719e-06	2.91141e-05
ENSG00000227183.3	ENSG00000227183	NA	HDGFP1	10.8397	6.53863	1.44918	5.13557e-07	1.24143e-05
ENSG00000099256.19	ENSG00000099256	56952	PRTFDC1	37.2077	6.51217	1.17088	4.07514e-09	1.67483e-07
ENSG00000131737.5	NA	NA	NA	346.772	6.51196	0.511232	7.60403e-38	1.24337e-34
ENSG00000101210.13	ENSG00000101210	1917	EEF1A2	233.175	6.50711	0.518203	7.59238e-37	1.08628e-33
ENSG00000157927.17	ENSG00000157927	55698	RADIL	30.2006	6.4781	2.61003	4.84347e-05	0.000637589
ENSG00000151065.14	ENSG00000151065	196513	DCP1B	9.99696	6.4715	1.43994	5.54939e-07	1.32606e-05
ENSG00000266709.1	ENSG00000266709	NA		20.2098	6.4677	1.47198	7.89777e-07	1.81158e-05
ENSG00000183780.13	ENSG00000183780	148641	SLC35F3	41.9463	6.42862	1.10515	9.98806e-10	4.5821e-08
ENSG00000230267.7	ENSG00000230267	NA	HERC2P4	17.0968	6.41679	1.28863	7.74798e-08	2.2975e-06
ENSG00000151718.16	ENSG00000151718	80014	WWC2	151.317	6.41499	1.51764	1.37198e-06	2.9162e-05
ENSG00000155093.19	ENSG00000155093	5799	PTPRN2	9.82897	6.41444	1.47063	8.89039e-07	2.01106e-05
ENSG00000127863.16	ENSG00000127863	55504	TNFRSF19	10.4839	6.41022	1.49738	1.15859e-06	2.52596e-05
ENSG00000173110.8	ENSG00000173110	3310	HSPA6	10.5495	6.40267	1.46036	8.25528e-07	1.8804e-05
ENSG00000146477.6	ENSG00000146477	6581	SLC22A3	9.57895	6.37586	1.47641	1.03222e-06	2.28084e-05
ENSG00000101017.14	ENSG00000101017	958	CD40	33.0899	6.37475	1.14337	3.9344e-09	1.62282e-07
ENSG00000287382.1	ENSG00000287382	NA		9.70185	6.36963	1.45469	8.46046e-07	1.9214e-05
ENSG00000154133.15	ENSG00000154133	54538	ROBO4	326.353	6.35139	0.485357	8.88573e-40	1.8492e-36
ENSG00000165359.16	ENSG00000165359	203522	INTS6L	10.2994	6.34987	1.60055	2.93002e-06	5.67463e-05
ENSG00000151388.11	ENSG00000151388	81792	ADAMTS12	37.431	6.34509	2.86887	7.27888e-05	0.000894888
ENSG00000259726.1	ENSG00000259726	NA	CSPG4P11	10.121	6.33617	1.49476	1.33916e-06	2.86773e-05
ENSG00000144893.12	ENSG00000144893	116931	MED12L	18.6611	6.33488	1.46961	1.06611e-06	2.34441e-05
ENSG00000237975.7	ENSG00000237975	339400	FLG-AS1	159.24	6.33115	0.736124	1.71004e-18	3.2087e-16
ENSG00000167105.8	ENSG00000167105	162461	TMEM92	64.1831	6.31857	0.843379	1.41104e-14	1.52365e-12
ENSG00000145113.22	ENSG00000145113	4585	MUC4	25.6148	6.3178	1.20696	2.35676e-08	8.0644e-07
ENSG00000242732.4	ENSG00000242732	340526	RTL5	26.8632	6.31447	1.24766	5.43554e-08	1.68605e-06
ENSG00000169515.8	ENSG00000169515	83987	CCDC8	55.6046	6.3061	0.860134	4.71142e-14	4.65199e-12
ENSG00000261794.1	ENSG00000261794	728498	GOLGA8H	8.98308	6.30407	1.46499	1.09707e-06	2.41019e-05
ENSG00000187800.13	ENSG00000187800	375033	PEAR1	149.416	6.28205	1.2106	2.96573e-08	9.8823e-07
ENSG00000214263.2	ENSG00000214263	NA	RPSAP53	27.2795	6.27564	1.23876	5.34744e-08	1.67003e-06
ENSG00000170396.9	ENSG00000170396	91752	ZNF804A	99.6857	6.26356	0.843653	2.39708e-14	2.46072e-12
ENSG00000131711.15	ENSG00000131711	4131	MAP1B	1091.69	6.23604	0.331471	1.40862e-79	1.61231e-75
ENSG00000240476.1	ENSG00000240476	NA	LINC00973	81.0835	6.22132	0.732459	4.49649e-18	7.97936e-16
ENSG00000187688.15	ENSG00000187688	51393	TRPV2	8.67975	6.20627	1.46343	1.3547e-06	2.89534e-05
ENSG00000168101.14	ENSG00000168101	84309	NUDT16L1	31.4523	6.18134	2.84351	8.25183e-05	0.000997892
ENSG00000141646.14	ENSG00000141646	4089	SMAD4	160.324	6.1719	0.61206	1.54279e-24	6.79184e-22
ENSG00000067715.14	ENSG00000067715	6857	SYT1	25.3128	6.16637	1.47621	1.65537e-06	3.43249e-05
ENSG00000179899.8	ENSG00000179899	NA	PHC1P1	8.49115	6.15704	1.54528	2.87752e-06	5.59187e-05
ENSG00000118898.16	ENSG00000118898	5493	PPL	8.68162	6.15059	1.55466	3.10674e-06	5.97642e-05
ENSG00000188859.7	ENSG00000188859	149297	FAM78B	8.8695	6.12359	1.63049	5.1849e-06	9.30606e-05
ENSG00000148677.7	ENSG00000148677	27063	ANKRD1	3398.81	6.08485	0.426537	9.05528e-47	2.30326e-43
ENSG00000166503.9	ENSG00000166503	50810	HDGFL3	576.088	6.07876	0.516879	1.56061e-32	1.55329e-29
ENSG00000128683.14	ENSG00000128683	2571	GAD1	58.7709	6.07677	0.736632	3.74118e-17	5.86597e-15
ENSG00000250697.2	ENSG00000250697	NA		19.5653	6.07154	1.26264	1.72136e-07	4.74193e-06
ENSG00000109265.14	ENSG00000109265	57482	CRACD	207.134	6.06883	0.524557	1.47683e-31	1.25213e-28
ENSG00000106366.9	ENSG00000106366	5054	SERPINE1	2343.24	6.04861	0.745957	1.20882e-16	1.82055e-14
ENSG00000112319.19	ENSG00000112319	2070	EYA4	8.04442	6.02838	1.60544	5.25325e-06	9.40537e-05
ENSG00000105605.7	NA	NA	NA	8.60675	6.01421	1.71454	9.25052e-06	0.000155024
ENSG00000227706.4	ENSG00000227706	NA		515.858	6.00223	0.389025	2.74967e-54	1.25891e-50
ENSG00000163209.15	ENSG00000163209	6707	SPRR3	252.629	5.98834	0.867232	1.11028e-12	9.10984e-11
ENSG00000247516.8	ENSG00000247516	100505738	MIR4458HG	14.1272	5.98743	1.52235	3.35822e-06	6.38508e-05
ENSG00000080854.16	ENSG00000080854	22997	IGSF9B	17.0171	5.97979	1.62505	6.31428e-06	0.000110679
ENSG00000149256.16	ENSG00000149256	26011	TENM4	59.7046	5.95947	2.99794	0.00011429	0.00130425
ENSG00000253649.5	ENSG00000253649	NA	PRSS51	8.65308	5.9569	1.78164	1.31376e-05	0.000209916
ENSG00000182621.18	ENSG00000182621	23236	PLCB1	34.0079	5.95438	1.3206	5.59247e-07	1.33496e-05
ENSG00000119632.4	ENSG00000119632	83982	IFI27L2	21.996	5.94906	1.19888	8.92957e-08	2.60734e-06
ENSG00000164099.3	ENSG00000164099	8492	PRSS12	60.712	5.92056	1.08756	8.6254e-09	3.2854e-07
ENSG00000198121.13	ENSG00000198121	1902	LPAR1	129.955	5.91732	0.646831	1.47917e-20	3.92167e-18
ENSG00000173376.14	ENSG00000173376	79625	NDNF	8.67429	5.91346	1.78024	1.3813e-05	0.000218254
ENSG00000224163.4	ENSG00000224163	NA		13.2539	5.90042	1.4958	3.27349e-06	6.23952e-05
ENSG00000172594.13	ENSG00000172594	10924	SMPDL3A	7.65627	5.89755	1.68592	9.58138e-06	0.000159518
ENSG00000139278.10	ENSG00000139278	11010	GLIPR1	257.007	5.88431	1.40549	1.63862e-06	3.40303e-05
ENSG00000026025.16	ENSG00000026025	7431	VIM	6821.44	5.88199	0.751735	1.24616e-15	1.63011e-13
ENSG00000186310.10	ENSG00000186310	4675	NAP1L3	7.9438	5.86486	1.76432	1.38358e-05	0.000218433
ENSG00000104870.13	ENSG00000104870	2217	FCGRT	16.6448	5.85449	1.1721	7.73494e-08	2.2975e-06
ENSG00000254535.4	ENSG00000254535	132430	PABPC4L	8.72871	5.83985	1.90812	2.30807e-05	0.0003411
ENSG00000235559.1	ENSG00000235559	NA	NOP56P1	9.20849	5.83422	1.976	2.80923e-05	0.000401595
ENSG00000128652.11	ENSG00000128652	3232	HOXD3	7.54708	5.82083	1.74175	1.34161e-05	0.000213131
ENSG00000164647.9	ENSG00000164647	26872	STEAP1	37.8435	5.82055	0.888336	1.24409e-11	8.50138e-10
ENSG00000148680.16	ENSG00000148680	3363	HTR7	27.5154	5.81872	1.06656	8.16795e-09	3.13201e-07
ENSG00000181333.12	ENSG00000181333	341208	HEPHL1	211.308	5.81552	0.998195	1.07503e-09	4.90232e-08
ENSG00000257219.6	ENSG00000257219	105369848	LNCOG	13.9832	5.81493	1.59172	6.8111e-06	0.00011857
ENSG00000170166.6	ENSG00000170166	3233	HOXD4	8.40142	5.8031	1.89538	2.31703e-05	0.000342202
ENSG00000196660.11	ENSG00000196660	55532	SLC30A10	92.5101	5.77764	0.597782	1.14735e-22	3.97956e-20
ENSG00000077984.6	ENSG00000077984	8530	CST7	37.3045	5.77598	0.774165	2.10203e-14	2.20733e-12
ENSG00000113721.14	ENSG00000113721	5159	PDGFRB	24.2572	5.75735	1.48756	4.00113e-06	7.45792e-05
ENSG00000136167.15	ENSG00000136167	3936	LCP1	351.719	5.75266	0.5087	3.34209e-30	2.63818e-27
ENSG00000120337.8	NA	NA	NA	95.9222	5.75089	0.620971	5.45446e-21	1.64294e-18
ENSG00000182901.17	ENSG00000182901	6000	RGS7	7.876	5.74786	1.87009	2.28568e-05	0.000339104
ENSG00000241749.4	ENSG00000241749	204010	RPSAP52	9.08464	5.74704	2.03747	3.59968e-05	0.000494622
ENSG00000169026.13	ENSG00000169026	84179	SLC49A3	7.33445	5.71962	1.76221	1.64668e-05	0.000255195
ENSG00000107518.18	ENSG00000107518	26033	ATRNL1	16.9944	5.71152	1.45557	3.47476e-06	6.56305e-05
ENSG00000176927.15	ENSG00000176927	374786	EFCAB5	33.7325	5.70908	0.817751	6.90083e-13	5.91662e-11
ENSG00000169715.15	ENSG00000169715	4493	MT1E	177.898	5.6779	1.18658	1.90482e-07	5.1665e-06
ENSG00000105894.12	ENSG00000105894	5764	PTN	6.93205	5.66982	1.78418	1.8919e-05	0.000287579
ENSG00000244219.7	ENSG00000244219	100289187	TMEM225B	7.1825	5.6591	1.83992	2.30368e-05	0.000340671
ENSG00000131171.13	ENSG00000131171	6451	SH3BGRL	36.927	5.64519	0.866938	1.65426e-11	1.09134e-09
ENSG00000059804.16	ENSG00000059804	6515	SLC2A3	616.215	5.63244	0.813194	1.02306e-12	8.51632e-11
ENSG00000163216.7	ENSG00000163216	6703	SPRR2D	11.3102	5.61893	1.58286	8.70798e-06	0.00014799
ENSG00000248890.2	ENSG00000248890	646576	HHIP-AS1	35.2239	5.61159	0.900438	9.72899e-11	5.49916e-09
ENSG00000111452.13	ENSG00000111452	283383	ADGRD1	33.5095	5.61156	0.676841	3.00718e-17	4.74761e-15
ENSG00000166664.14	ENSG00000166664	89832	CHRFAM7A	7.36403	5.60707	1.76502	1.90752e-05	0.000289569
ENSG00000185847.8	ENSG00000185847	100131138	LINC01405	136.806	5.579	0.641172	9.01852e-19	1.73489e-16
ENSG00000008517.18	ENSG00000008517	9235	IL32	33.3748	5.56643	0.730983	6.76647e-15	7.59304e-13
ENSG00000144583.5	ENSG00000144583	57574	MARCHF4	95.454	5.54106	0.770857	1.61825e-13	1.4998e-11
ENSG00000187672.14	ENSG00000187672	26059	ERC2	8.41169	5.52466	2.13566	5.59371e-05	0.000712187
ENSG00000153956.16	ENSG00000153956	781	CACNA2D1	7.48327	5.52373	2.04414	4.60028e-05	0.000610845
ENSG00000065609.14	ENSG00000065609	9892	SNAP91	6.49239	5.51757	1.84643	2.75877e-05	0.000396197
ENSG00000126785.13	ENSG00000126785	57381	RHOJ	20.4527	5.51457	0.977199	2.98127e-09	1.24995e-07
ENSG00000176697.20	ENSG00000176697	627	BDNF	66.2081	5.51009	0.62487	3.25772e-19	7.03544e-17
ENSG00000133083.15	ENSG00000133083	9201	DCLK1	168.316	5.50282	2.22274	6.75124e-05	0.000839486
ENSG00000178852.16	ENSG00000178852	124989	EFCAB13	6.25352	5.4964	1.76782	2.19647e-05	0.000328208
ENSG00000182195.9	ENSG00000182195	23641	LDOC1	35.1887	5.47543	1.0167	1.15493e-08	4.21671e-07
ENSG00000171840.12	ENSG00000171840	4815	NINJ2	7.21452	5.461	2.02619	4.70507e-05	0.000623313
ENSG00000117152.14	ENSG00000117152	5999	RGS4	6.31848	5.45381	1.87965	3.26086e-05	0.000455447
ENSG00000138316.11	ENSG00000138316	140766	ADAMTS14	95.2031	5.44802	0.457748	3.56155e-33	3.70595e-30
ENSG00000213949.10	ENSG00000213949	3672	ITGA1	153.815	5.42505	0.438158	1.02374e-35	1.30197e-32
ENSG00000254759.1	ENSG00000254759	NA	NAP1L1P1	20.8011	5.41116	1.08177	7.19794e-08	2.18535e-06
ENSG00000227954.7	ENSG00000227954	100507308	TARID	17.7053	5.40788	1.16529	3.2701e-07	8.31768e-06
ENSG00000134242.16	ENSG00000134242	26191	PTPN22	28.4205	5.40773	0.715245	1.03534e-14	1.14497e-12
ENSG00000120149.9	ENSG00000120149	4488	MSX2	5.94231	5.40314	1.82255	2.91503e-05	0.000413811
ENSG00000144331.20	ENSG00000144331	151126	ZNF385B	6.99743	5.40253	2.04592	5.21908e-05	0.00067462
ENSG00000132334.17	ENSG00000132334	5791	PTPRE	80.265	5.38713	0.882965	2.13454e-10	1.12073e-08
ENSG00000000971.16	ENSG00000000971	3075	CFH	22.0241	5.37749	1.05068	4.19715e-08	1.34379e-06
ENSG00000109705.8	ENSG00000109705	579	NKX3-2	25.5364	5.37412	0.879566	2.02142e-10	1.06552e-08
ENSG00000185860.13	ENSG00000185860	339512	CCDC190	6.49332	5.3614	2.00295	4.93203e-05	0.000647015
ENSG00000149531.15	ENSG00000149531	NA	FRG1BP	32.4974	5.34837	1.16179	3.7263e-07	9.32267e-06
ENSG00000189410.12	ENSG00000189410	400745	SH2D5	125.142	5.34426	0.692384	3.08466e-15	3.65876e-13
ENSG00000138675.16	ENSG00000138675	2250	FGF5	72.7361	5.33881	0.709689	1.37899e-14	1.50323e-12
ENSG00000104177.18	ENSG00000104177	50804	MYEF2	164.999	5.32984	0.53583	7.79126e-24	3.12908e-21
ENSG00000104368.19	ENSG00000104368	5327	PLAT	328.793	5.30574	0.420745	5.90439e-37	9.01088e-34
ENSG00000166707.12	ENSG00000166707	644353	ZCCHC18	39.1906	5.30091	1.0411	4.66193e-08	1.48018e-06
ENSG00000163661.4	ENSG00000163661	5806	PTX3	35.0801	5.28319	0.956007	5.36475e-09	2.14703e-07
ENSG00000226088.1	ENSG00000226088	NA	HHLA3-AS1	6.13297	5.24935	2.02	5.7409e-05	0.000727723
ENSG00000147206.17	ENSG00000147206	56000	NXF3	8.65447	5.24173	1.62461	1.74956e-05	0.000268438
ENSG00000185269.12	ENSG00000185269	147111	NOTUM	6.78091	5.22997	2.05571	6.32932e-05	0.000792186
ENSG00000166106.3	ENSG00000166106	170689	ADAMTS15	6.54077	5.22528	2.11011	7.11625e-05	0.000877722
ENSG00000134363.12	ENSG00000134363	10468	FST	72.2502	5.19159	0.492632	1.76776e-26	9.41107e-24
ENSG00000008311.15	NA	NA	NA	74.6424	5.18875	0.919079	2.76169e-09	1.16428e-07
ENSG00000221887.6	ENSG00000221887	284293	HMSD	16.5825	5.17276	2.03187	6.36051e-05	0.00079522
ENSG00000184058.14	NA	NA	NA	32.1866	5.16817	0.767039	3.61069e-12	2.72791e-10
ENSG00000183691.6	ENSG00000183691	9241	NOG	99.8612	5.16451	0.556778	5.1509e-21	1.57219e-18
ENSG00000137727.12	ENSG00000137727	57569	ARHGAP20	5.81506	5.14127	2.0475	6.78691e-05	0.000843005
ENSG00000165799.5	ENSG00000165799	84659	RNASE7	5.78124	5.10767	2.06796	7.32266e-05	0.000898822
ENSG00000164093.17	ENSG00000164093	5308	PITX2	6.0152	5.08784	2.12773	8.4113e-05	0.0010129
ENSG00000112183.15	ENSG00000112183	221662	RBM24	76.383	5.08244	0.653855	1.96498e-15	2.44469e-13
ENSG00000111245.17	ENSG00000111245	4633	MYL2	22.5598	5.0821	0.897205	2.40403e-09	1.02482e-07
ENSG00000076706.17	ENSG00000076706	4162	MCAM	296.986	5.07419	0.550778	9.16785e-21	2.5594e-18
ENSG00000169126.16	ENSG00000169126	55130	ARMC4	18.127	5.07325	1.21029	1.4513e-06	3.06769e-05
ENSG00000169085.13	ENSG00000169085	254778	VXN	17.3069	5.05193	1.28585	3.1604e-06	6.06436e-05
ENSG00000204072.3	ENSG00000204072	NA	ARMCX7P	7.28585	5.03223	2.35429	0.000129943	0.0014546
ENSG00000061337.15	ENSG00000061337	11178	LZTS1	29.809	5.02963	0.947047	1.4807e-08	5.29098e-07
ENSG00000139971.15	ENSG00000139971	145407	ARMH4	9.63616	5.00115	1.81901	4.46459e-05	0.000595938
ENSG00000091656.19	ENSG00000091656	79776	ZFHX4	27.8246	4.97268	3.2926	0.000311893	0.00299994
ENSG00000189221.10	ENSG00000189221	4128	MAOA	23.0725	4.96916	0.90673	6.09039e-09	2.40797e-07
ENSG00000125378.16	ENSG00000125378	652	BMP4	1057.92	4.96637	0.410983	4.06755e-34	4.43402e-31
ENSG00000212901.4	ENSG00000212901	83896	KRTAP3-1	256.561	4.90923	0.446936	1.38449e-28	9.3217e-26
ENSG00000133101.10	ENSG00000133101	8900	CCNA1	21.9118	4.9045	1.26124	3.3957e-06	6.44564e-05
ENSG00000235385.2	ENSG00000235385	109729169	LINC02154	24.0043	4.90368	0.875021	3.06741e-09	1.27989e-07
ENSG00000185070.11	ENSG00000185070	23768	FLRT2	215.955	4.90353	0.560653	5.9254e-19	1.16935e-16
ENSG00000162511.8	ENSG00000162511	7805	LAPTM5	19.0541	4.86749	0.862423	2.42641e-09	1.03244e-07
ENSG00000225953.3	ENSG00000225953	150538	SATB2-AS1	5.84913	4.86565	2.05224	8.97521e-05	0.00107122
ENSG00000169760.17	ENSG00000169760	22871	NLGN1	7.40027	4.85495	2.45807	0.000176356	0.00186473
ENSG00000156510.13	ENSG00000156510	80201	HKDC1	62.2048	4.85417	0.727376	4.92675e-12	3.60836e-10
ENSG00000273049.1	ENSG00000273049	NA		7.47356	4.85153	2.17751	0.000115479	0.00131323
ENSG00000215817.7	ENSG00000215817	643136	ZC3H11B	59.0576	4.84612	0.667151	8.27081e-14	7.82378e-12
ENSG00000253304.2	ENSG00000253304	399474	TMEM200B	75.8137	4.84579	0.74679	1.62787e-11	1.08015e-09
ENSG00000079931.15	ENSG00000079931	26002	MOXD1	5.69985	4.83627	2.2456	0.000131541	0.00147034
ENSG00000145358.6	ENSG00000145358	115265	DDIT4L	40.9611	4.81875	0.575142	1.34634e-17	2.24966e-15
ENSG00000185760.17	ENSG00000185760	56479	KCNQ5	247.749	4.81851	1.25208	3.6958e-06	6.9576e-05
ENSG00000173210.20	ENSG00000173210	22885	ABLIM3	179.17	4.81374	0.409053	1.73579e-32	1.59455e-29
ENSG00000257956.1	ENSG00000257956	NA	NOP56P3	8.4957	4.79541	1.96199	7.91907e-05	0.000962226
ENSG00000212725.3	ENSG00000212725	81872	KRTAP2-1	106.495	4.78941	0.547917	5.9133e-19	1.16935e-16
ENSG00000116701.15	ENSG00000116701	4688	NCF2	46.8752	4.78539	0.759067	5.0155e-11	3.01351e-09
ENSG00000231728.5	ENSG00000231728	NA	TMSB15B-AS1	5.59631	4.77685	2.2694	0.000144477	0.00158323
ENSG00000057704.13	ENSG00000057704	57458	TMCC3	18.0054	4.77127	1.07587	5.6304e-07	1.34122e-05
ENSG00000149054.16	ENSG00000149054	7762	ZNF215	30.5599	4.76887	0.898114	1.29353e-08	4.67058e-07
ENSG00000242715.8	ENSG00000242715	728591	CCDC169	19.0772	4.76728	0.931564	3.27208e-08	1.07776e-06
ENSG00000229644.6	ENSG00000229644	NA	NAMPTP1	91.2835	4.76346	1.60908	2.94058e-05	0.000416557
ENSG00000224189.8	ENSG00000224189	401022	HAGLR	42.5643	4.75844	3.53397	0.000392729	0.00363099
ENSG00000238142.2	ENSG00000238142	NA		6.90125	4.75139	2.44258	0.000189872	0.00198836
ENSG00000235180.1	ENSG00000235180	101101772	LINC00601	8.20851	4.75039	1.98352	8.68906e-05	0.00104141
ENSG00000165072.10	ENSG00000165072	256691	MAMDC2	19.6478	4.73406	1.6788	3.88917e-05	0.00052963
ENSG00000137273.6	ENSG00000137273	2295	FOXF2	51.9148	4.72404	0.647791	6.27611e-14	6.06214e-12
ENSG00000188906.16	NA	NA	NA	5.93282	4.72023	2.34649	0.000171144	0.00182055
ENSG00000140450.9	ENSG00000140450	91947	ARRDC4	5.819	4.70696	2.32795	0.00016862	0.00179704
ENSG00000204869.8	ENSG00000204869	444882	IGFL4	169.126	4.69889	0.53871	6.63608e-19	1.2874e-16
ENSG00000144366.16	ENSG00000144366	51454	GULP1	57.6469	4.69211	0.617686	6.46791e-15	7.29376e-13
ENSG00000100097.12	ENSG00000100097	3956	LGALS1	934.066	4.68601	0.295418	3.64788e-57	2.78358e-53
ENSG00000178150.10	ENSG00000178150	163071	ZNF114	168.644	4.68574	0.402579	7.48533e-32	6.59055e-29
ENSG00000135454.14	ENSG00000135454	2583	B4GALNT1	17.9753	4.67171	0.85355	5.28005e-09	2.12054e-07
ENSG00000107249.23	ENSG00000107249	169792	GLIS3	119.37	4.66995	0.698184	3.97403e-12	2.97299e-10
ENSG00000281091.3	ENSG00000281091	NA		13.7537	4.66587	0.855362	5.78361e-09	2.2946e-07
ENSG00000226380.9	ENSG00000226380	NA		67.5159	4.66394	0.929054	4.79541e-08	1.51771e-06
ENSG00000103647.13	ENSG00000103647	10391	CORO2B	20.9051	4.64875	0.950928	8.53145e-08	2.50067e-06
ENSG00000120322.4	ENSG00000120322	56128	PCDHB8	16.2224	4.64654	1.08204	8.65278e-07	1.96313e-05
ENSG00000126010.6	ENSG00000126010	2925	GRPR	16.2714	4.63372	1.08433	9.22971e-07	2.07347e-05
ENSG00000286015.1	ENSG00000286015	NA		8.41185	4.62794	2.08676	0.000121039	0.00136629
ENSG00000171401.15	ENSG00000171401	3860	KRT13	995.798	4.61595	0.318768	4.80622e-48	1.3753e-44
ENSG00000255644.1	ENSG00000255644	NA		5.85166	4.61133	2.38617	0.000200134	0.0020787
ENSG00000165949.12	ENSG00000165949	3429	IFI27	31.2535	4.60797	1.24666	5.18726e-06	9.30606e-05
ENSG00000149403.13	ENSG00000149403	2900	GRIK4	49.4417	4.60689	3.00729	0.00036898	0.00345751
ENSG00000236496.2	ENSG00000236496	NA	GPS2P1	6.30987	4.5893	2.43071	0.000216799	0.00221759
ENSG00000163430.12	ENSG00000163430	11167	FSTL1	242.675	4.56021	1.05053	6.99896e-07	1.62991e-05
ENSG00000132329.11	ENSG00000132329	10267	RAMP1	21.9893	4.55794	0.879855	2.09234e-08	7.23532e-07
ENSG00000180537.13	ENSG00000180537	221687	RNF182	54.1677	4.54373	0.647851	3.97721e-13	3.5153e-11
ENSG00000167779.9	ENSG00000167779	3489	IGFBP6	115.312	4.54349	0.416535	2.70695e-28	1.7705e-25
ENSG00000145879.11	ENSG00000145879	84651	SPINK7	5.63343	4.54203	2.37281	0.000209481	0.0021572
ENSG00000177822.8	ENSG00000177822	NA	TENM3-AS1	63.3955	4.5261	0.688089	7.30811e-12	5.27752e-10
ENSG00000132970.14	ENSG00000132970	10810	WASF3	32.8946	4.52585	0.92911	8.42131e-08	2.47155e-06
ENSG00000143867.7	ENSG00000143867	130497	OSR1	14.3303	4.5001	1.12848	2.15751e-06	4.3592e-05
ENSG00000225684.4	ENSG00000225684	100128385	FAM225B	52.026	4.49769	0.690079	1.04935e-11	7.30145e-10
ENSG00000111700.13	ENSG00000111700	28234	SLCO1B3	65.4486	4.48287	3.72376	0.000482219	0.00428566
ENSG00000153233.13	ENSG00000153233	5801	PTPRR	8.49849	4.46259	1.48546	2.57621e-05	0.000373257
ENSG00000145287.11	ENSG00000145287	51316	PLAC8	153.536	4.45901	1.02331	6.186e-07	1.4614e-05
ENSG00000255495.1	ENSG00000255495	NA		8.31956	4.45629	2.15635	0.000162209	0.00174415
ENSG00000258976.1	ENSG00000258976	NA		5.39132	4.44727	2.4147	0.000242035	0.00243119
ENSG00000187372.11	ENSG00000187372	56123	PCDHB13	53.1388	4.44038	0.658594	2.28824e-12	1.77568e-10
ENSG00000127920.6	ENSG00000127920	2791	GNG11	80.6258	4.42029	0.502531	2.79918e-19	6.10275e-17
ENSG00000241794.2	ENSG00000241794	6700	SPRR2A	53.3525	4.41487	0.651469	1.77018e-12	1.38778e-10
ENSG00000125430.9	ENSG00000125430	9953	HS3ST3B1	43.8847	4.41097	0.625795	2.74632e-13	2.45581e-11
ENSG00000170549.4	ENSG00000170549	79192	IRX1	5.15593	4.41071	2.39375	0.000243551	0.00244213
ENSG00000136542.9	ENSG00000136542	11227	GALNT5	53.102	4.40771	0.503486	3.98599e-19	8.2952e-17
ENSG00000164743.5	ENSG00000164743	157773	C8orf48	6.59711	4.39684	2.5967	0.000314683	0.0030255
ENSG00000170848.16	ENSG00000170848	5675	PSG6	160.551	4.39211	0.655025	2.78327e-12	2.12984e-10
ENSG00000128645.15	ENSG00000128645	3231	HOXD1	6.19593	4.39008	2.55166	0.000301396	0.00291539
ENSG00000071246.11	ENSG00000071246	22846	VASH1	26.432	4.38461	0.978117	3.69205e-07	9.25722e-06
ENSG00000148516.22	ENSG00000148516	6935	ZEB1	52.9348	4.37853	0.753179	6.4932e-10	3.07748e-08
ENSG00000283162.1	ENSG00000283162	NA		32.6833	4.34567	1.1177	2.68288e-06	5.27633e-05
ENSG00000062524.16	ENSG00000062524	4058	LTK	30.4321	4.34078	0.898649	8.63064e-08	2.5265e-06
ENSG00000235449.2	ENSG00000235449	NA		34.7728	4.33665	1.13484	3.24775e-06	6.20596e-05
ENSG00000159212.13	ENSG00000159212	54102	CLIC6	9.16802	4.32196	1.62794	5.23387e-05	0.000675547
ENSG00000148541.13	ENSG00000148541	220965	FAM13C	5.41582	4.30732	2.47334	0.000296884	0.00288211
ENSG00000149485.19	ENSG00000149485	3992	FADS1	806.725	4.30087	0.342802	9.15397e-37	1.23266e-33
ENSG00000137285.10	NA	NA	NA	69.0071	4.29851	0.762636	1.58776e-09	7.03036e-08
ENSG00000171016.13	ENSG00000171016	26108	PYGO1	66.2191	4.29692	0.590394	4.73555e-14	4.65263e-12
ENSG00000164400.6	ENSG00000164400	1437	CSF2	12.1616	4.29607	1.42256	2.40277e-05	0.00035327
ENSG00000103742.12	ENSG00000103742	57722	IGDCC4	21.9803	4.28976	1.28899	1.17493e-05	0.000190351
ENSG00000013297.12	ENSG00000013297	5010	CLDN11	32.3089	4.2711	0.715239	2.3376e-10	1.21896e-08
ENSG00000134824.14	ENSG00000134824	9415	FADS2	722.543	4.26194	0.725743	4.09397e-10	2.03737e-08
ENSG00000272121.1	ENSG00000272121	NA		5.87136	4.26008	2.56277	0.000343947	0.00326842
ENSG00000236090.2	ENSG00000236090	NA	LDHAP3	14.9029	4.2495	1.32846	1.57787e-05	0.000245885
ENSG00000133104.14	ENSG00000133104	23111	SPART	77.1163	4.23855	2.02469	0.00015748	0.0017029
ENSG00000269226.7	ENSG00000269226	286527		17.1912	4.23673	1.11948	3.42396e-06	6.49388e-05
ENSG00000141526.17	NA	NA	NA	863.33	4.23156	0.418771	9.39179e-25	4.21562e-22
ENSG00000180353.11	ENSG00000180353	3059	HCLS1	17.666	4.22971	1.13611	4.06846e-06	7.55967e-05
ENSG00000242221.9	ENSG00000242221	5670	PSG2	111.006	4.22052	0.428216	1.1145e-23	4.39884e-21
ENSG00000134769.21	NA	NA	NA	13.701	4.21194	1.74241	8.3722e-05	0.00101021
ENSG00000169474.4	ENSG00000169474	6698	SPRR1A	12.3049	4.21097	1.26022	1.10447e-05	0.000181244
ENSG00000170214.5	ENSG00000170214	147	ADRA1B	53.6782	4.20844	0.766742	3.16394e-09	1.3145e-07
ENSG00000154764.6	ENSG00000154764	7476	WNT7A	13.9919	4.20669	1.43676	2.8825e-05	0.000409598
ENSG00000134569.10	ENSG00000134569	4038	LRP4	32.4789	4.19899	1.4685	3.34143e-05	0.00046415
ENSG00000019582.15	NA	NA	NA	53.9731	4.19178	0.700091	1.93951e-10	1.02776e-08
ENSG00000130649.10	ENSG00000130649	1571	CYP2E1	12.1571	4.18272	1.36217	2.0806e-05	0.000312732
ENSG00000164949.8	ENSG00000164949	2669	GEM	87.2424	4.17359	0.701652	2.38389e-10	1.23746e-08
ENSG00000182534.13	ENSG00000182534	439921	MXRA7	641.447	4.17344	0.411176	5.48601e-25	2.51172e-22
ENSG00000107819.13	ENSG00000107819	81855	SFXN3	464.286	4.17175	0.327448	6.65557e-38	1.17199e-34
ENSG00000154553.16	ENSG00000154553	27295	PDLIM3	64.6525	4.17091	0.445482	1.20532e-21	3.83224e-19
ENSG00000164604.13	NA	NA	NA	5.71426	4.16778	2.56625	0.000376173	0.00351197
ENSG00000260128.6	ENSG00000260128	89838	ULK4P2	7.25248	4.15935	2.22806	0.000243502	0.00244213
ENSG00000260128.6	ENSG00000260128	100288380	ULK4P2	7.25248	4.15935	2.22806	0.000243502	0.00244213
ENSG00000052126.14	NA	NA	NA	260.987	4.15676	0.546273	3.40136e-15	4.01361e-13
ENSG00000164237.9	ENSG00000164237	134147	CMBL	76.1257	4.15294	0.629006	4.10948e-12	3.0643e-10
ENSG00000146678.10	ENSG00000146678	3484	IGFBP1	30.8019	4.14723	1.21724	9.12861e-06	0.00015343
ENSG00000123570.4	ENSG00000123570	51209	RAB9B	9.94616	4.14297	2.01871	0.000171438	0.00182198
ENSG00000179083.6	ENSG00000179083	286499	FAM133A	85.453	4.13052	0.678845	1.01176e-10	5.67676e-09
ENSG00000119042.17	ENSG00000119042	23314	SATB2	110.431	4.09611	0.494292	1.44516e-17	2.39729e-15
ENSG00000102858.13	ENSG00000102858	23295	MGRN1	121.874	4.09165	0.542058	4.90927e-15	5.64739e-13
ENSG00000111224.14	ENSG00000111224	57097	PARP11	16.1977	4.08423	0.883289	1.62791e-07	4.50619e-06
ENSG00000109819.9	ENSG00000109819	10891	PPARGC1A	12.8419	4.07137	2.89915	0.000550372	0.00476697
ENSG00000198796.7	ENSG00000198796	115701	ALPK2	68.9563	4.06477	0.469744	6.18909e-19	1.21095e-16
ENSG00000243130.8	ENSG00000243130	5680	PSG11	84.428	4.05957	0.778287	1.07252e-08	3.97283e-07
ENSG00000099812.9	ENSG00000099812	126353	MISP	50.6722	4.05673	0.959196	7.23082e-07	1.67708e-05
ENSG00000142552.8	ENSG00000142552	57333	RCN3	27.9169	4.0534	1.78848	0.00011249	0.0012882
ENSG00000261780.3	ENSG00000261780	100505817	LINC02582	40.3536	4.05084	0.672212	1.28842e-10	7.073e-09
ENSG00000150051.14	ENSG00000150051	283078	MKX	4.95265	4.04052	2.51371	0.000400181	0.00368353
ENSG00000026652.15	ENSG00000026652	56895	AGPAT4	54.0864	4.02719	1.08591	3.78165e-06	7.10169e-05
ENSG00000144642.22	ENSG00000144642	27303	RBMS3	51.1377	4.02687	0.598506	1.50142e-12	1.19342e-10
ENSG00000119326.15	ENSG00000119326	8727	CTNNAL1	830.517	4.02569	0.866762	1.41039e-07	3.9422e-06
ENSG00000167889.13	ENSG00000167889	146664	MGAT5B	53.6355	4.00035	0.729808	2.55837e-09	1.08256e-07
ENSG00000003989.18	ENSG00000003989	6542	SLC7A2	80.906	3.99906	0.580196	4.74174e-13	4.15892e-11
ENSG00000105928.16	ENSG00000105928	1687	GSDME	117.691	3.99635	0.44652	4.05523e-20	9.67003e-18
ENSG00000197142.10	ENSG00000197142	51703	ACSL5	193.861	3.98732	0.494969	8.03906e-17	1.22687e-14
ENSG00000136999.5	ENSG00000136999	4856	CCN3	28.638	3.97717	0.666552	1.65045e-10	8.86905e-09
ENSG00000180964.17	ENSG00000180964	90843	TCEAL8	56.5655	3.97714	0.65285	7.85767e-11	4.49694e-09
ENSG00000149948.14	ENSG00000149948	8091	HMGA2	395.805	3.97159	1.51126	5.26118e-05	0.000677766
ENSG00000163817.16	ENSG00000163817	54716	SLC6A20	102.432	3.97113	0.620468	1.16517e-11	8.00993e-10
ENSG00000183778.17	ENSG00000183778	10317	B3GALT5	88.7247	3.97065	0.632786	2.55263e-11	1.60535e-09
ENSG00000203783.5	ENSG00000203783	574414	PRR9	31.6747	3.9632	0.877029	2.21786e-07	5.93123e-06
ENSG00000229373.9	ENSG00000229373	643365	LINC00452	14.1332	3.96229	1.2793	1.82043e-05	0.000278565
ENSG00000256238.1	ENSG00000256238	NA	SUPT16HP1	7.68707	3.95845	2.36443	0.000360818	0.00339213
ENSG00000230316.7	ENSG00000230316	154860	FEZF1-AS1	10.4826	3.95257	1.29849	2.05869e-05	0.000309845
ENSG00000229124.7	ENSG00000229124	100507347	VIM-AS1	98.6112	3.94889	0.625903	1.99817e-11	1.27771e-09
ENSG00000231924.10	ENSG00000231924	5669	PSG1	106.831	3.94642	0.620959	1.49028e-11	9.94619e-10
ENSG00000138449.11	ENSG00000138449	30061	SLC40A1	10.4869	3.93587	2.73257	0.000548522	0.00475455
ENSG00000163364.10	ENSG00000163364	NA	LINC01116	41.1744	3.90577	0.835116	1.08599e-07	3.11533e-06
ENSG00000166510.14	ENSG00000166510	80323	CCDC68	9.02376	3.89887	1.5694	7.06788e-05	0.000872476
ENSG00000157613.11	ENSG00000157613	90993	CREB3L1	103.673	3.8978	0.65763	1.85944e-10	9.89916e-09
ENSG00000189014.7	ENSG00000189014	NA	SHLD2P3	9.30601	3.89523	2.88456	0.000639533	0.00542229
ENSG00000124406.16	ENSG00000124406	10396	ATP8A1	17.3378	3.88275	1.48196	5.26442e-05	0.000677801
ENSG00000257913.2	ENSG00000257913	105369758	DDN-AS1	8.6654	3.86098	1.77207	0.000133484	0.00148841
ENSG00000272674.3	NA	NA	NA	9.77144	3.85176	1.47198	5.26982e-05	0.000678115
ENSG00000198113.3	ENSG00000198113	54863	TOR4A	293.852	3.83152	0.455045	3.03915e-18	5.61066e-16
ENSG00000246082.2	ENSG00000246082	152195	NUDT16L2P	15.382	3.82173	1.27074	2.14507e-05	0.000321367
ENSG00000196440.11	ENSG00000196440	100131755	ARMCX4	13.0474	3.81192	1.5382	7.06822e-05	0.000872476
ENSG00000166073.11	ENSG00000166073	11245	GPR176	148.415	3.80654	0.431803	9.54615e-20	2.20738e-17
ENSG00000175745.14	ENSG00000175745	7025	NR2F1	217.748	3.79311	0.408931	1.43175e-21	4.48982e-19
ENSG00000261373.1	ENSG00000261373	100128881	VPS9D1-AS1	73.85	3.78887	0.663883	5.59083e-10	2.68313e-08
ENSG00000166147.14	ENSG00000166147	2200	FBN1	53.183	3.78376	0.620099	5.54984e-11	3.29137e-09
ENSG00000168386.18	ENSG00000168386	11259	FILIP1L	34.2912	3.77796	1.07572	5.71738e-06	0.000101302
ENSG00000231205.11	ENSG00000231205	NA	ZNF826P	52.4747	3.74276	0.577224	4.76027e-12	3.51523e-10
ENSG00000171388.12	ENSG00000171388	8862	APLN	26.9967	3.73957	1.0077	3.12287e-06	5.99993e-05
ENSG00000204876.4	ENSG00000204876	NA		10.1336	3.7309	1.77661	0.000156499	0.0016963
ENSG00000083814.13	ENSG00000083814	79891	ZNF671	5.88354	3.71867	2.30829	0.000425599	0.0038816
ENSG00000145040.4	ENSG00000145040	90226	UCN2	34.3483	3.70744	0.591204	1.73996e-11	1.13157e-09
ENSG00000132688.11	ENSG00000132688	10763	NES	318.773	3.70171	0.332338	6.13123e-30	4.52761e-27
ENSG00000172260.15	ENSG00000172260	257194	NEGR1	121.035	3.67919	0.804318	1.31438e-07	3.70095e-06
ENSG00000134184.13	ENSG00000134184	2944	GSTM1	39.5826	3.67624	0.746153	2.71533e-08	9.12767e-07
ENSG00000065618.21	ENSG00000065618	1308	COL17A1	84.4268	3.65989	0.614475	1.09656e-10	6.06341e-09
ENSG00000116990.11	ENSG00000116990	4610	MYCL	31.6053	3.64364	0.7316	2.02458e-08	7.02224e-07
ENSG00000286966.1	ENSG00000286966	NA		165.525	3.64339	0.360927	3.67613e-25	1.79051e-22
ENSG00000212724.3	ENSG00000212724	730755	KRTAP2-3	250.177	3.62455	1.75609	0.00016826	0.00179404
ENSG00000255248.9	ENSG00000255248	399959	MIR100HG	85.184	3.62169	0.709457	1.07431e-08	3.97304e-07
ENSG00000258881.6	ENSG00000258881	NA		22.5165	3.62166	0.860515	5.30194e-07	1.2776e-05
ENSG00000128656.15	ENSG00000128656	1123	CHN1	54.1242	3.62027	0.632296	3.93578e-10	1.9672e-08
ENSG00000267405.1	ENSG00000267405	NA		8.74566	3.61821	2.00476	0.000290661	0.00283021
ENSG00000185862.7	ENSG00000185862	2124	EVI2B	24.5114	3.59531	0.809567	2.08964e-07	5.62115e-06
ENSG00000249437.8	ENSG00000249437	4671	NAIP	27.5537	3.59316	0.743648	3.82624e-08	1.23715e-06
ENSG00000073464.13	ENSG00000073464	1183	CLCN4	237.925	3.5915	1.08572	9.05189e-06	0.000152589
ENSG00000231172.2	ENSG00000231172	101927884		11.6654	3.59075	1.00881	4.45623e-06	8.14792e-05
ENSG00000234456.8	ENSG00000234456	100505881	MAGI2-AS3	60.2705	3.58818	1.08282	8.89617e-06	0.000150741
ENSG00000224167.2	ENSG00000224167	NA	LINC01357	6.53786	3.58767	2.17275	0.000400644	0.00368631
ENSG00000170500.13	ENSG00000170500	164832	LONRF2	10.0696	3.58105	1.39544	5.56632e-05	0.000709458
ENSG00000153814.13	ENSG00000153814	221895	JAZF1	18.8916	3.57105	1.13625	1.38577e-05	0.000218628
ENSG00000120075.5	NA	NA	NA	10.6318	3.56763	1.13413	1.37347e-05	0.000217287
ENSG00000226919.4	ENSG00000226919	NA		5.0418	3.56752	2.65091	0.00072816	0.00603732
ENSG00000145242.13	NA	NA	NA	4.56385	3.56514	2.58996	0.00068979	0.00576513
ENSG00000184500.16	ENSG00000184500	5627	PROS1	36.6416	3.55695	0.830997	3.80209e-07	9.46059e-06
ENSG00000178695.6	ENSG00000178695	115207	KCTD12	120.029	3.54564	0.565659	1.36391e-11	9.18312e-10
ENSG00000180694.14	ENSG00000180694	169200	TMEM64	142.733	3.53548	0.462545	8.99534e-16	1.20422e-13
ENSG00000091592.16	ENSG00000091592	22861	NLRP1	89.6327	3.53094	0.567049	1.72526e-11	1.1252e-09
ENSG00000234155.1	ENSG00000234155	101928820	LINC02535	7.62297	3.52123	1.94223	0.000287304	0.0028053
ENSG00000256615.1	ENSG00000256615	NA		8.15077	3.50925	2.06992	0.000368852	0.00345751
ENSG00000101335.10	ENSG00000101335	10398	MYL9	323.436	3.50611	0.471395	4.05397e-15	4.71084e-13
ENSG00000118596.12	ENSG00000118596	9194	SLC16A7	120.931	3.49944	0.72043	3.04204e-08	1.00634e-06
ENSG00000177494.6	ENSG00000177494	79413	ZBED2	191.559	3.4989	1.34901	5.1288e-05	0.000666841
ENSG00000164778.4	ENSG00000164778	2020	EN2	16.6228	3.49786	1.12143	1.42617e-05	0.000224385
ENSG00000105048.17	ENSG00000105048	7138	TNNT1	234.3	3.48172	0.385923	7.7816e-21	2.25489e-18
ENSG00000137959.16	NA	NA	NA	7.59321	3.4783	1.94459	0.000303249	0.00292787
ENSG00000050165.18	ENSG00000050165	27122	DKK3	20.051	3.47781	1.65893	0.000155724	0.0016895
ENSG00000100504.17	ENSG00000100504	5836	PYGL	787.43	3.46726	0.755584	9.82719e-08	2.84405e-06
ENSG00000163623.9	NA	NA	NA	7.27803	3.46553	1.7263	0.000189007	0.00198111
ENSG00000164430.16	NA	NA	NA	124.88	3.46082	0.457172	1.37207e-15	1.78463e-13
ENSG00000174672.16	ENSG00000174672	9024	BRSK2	4.42482	3.45261	2.48767	0.000697379	0.00581581
ENSG00000163040.15	ENSG00000163040	90557	CCDC74A	16.6893	3.45106	0.949809	3.25799e-06	6.22034e-05
ENSG00000184497.13	ENSG00000184497	348013	TMEM255B	45.5036	3.43951	0.574779	6.63346e-11	3.88371e-09
ENSG00000107554.17	ENSG00000107554	23268	DNMBP	1187.84	3.43415	0.330034	9.45383e-27	5.15279e-24
ENSG00000235162.9	ENSG00000235162	387882	C12orf75	298.37	3.42493	0.455281	1.84147e-15	2.329e-13
ENSG00000173262.12	ENSG00000173262	144195	SLC2A14	23.7117	3.42418	0.885223	1.50047e-06	3.16287e-05
ENSG00000111145.8	ENSG00000111145	2004	ELK3	611.095	3.4205	0.322576	1.1296e-27	7.18298e-25
ENSG00000205683.11	ENSG00000205683	8110	DPF3	15.3009	3.40715	1.26996	4.06362e-05	0.00055044
ENSG00000143631.11	ENSG00000143631	2312	FLG	1580.47	3.4013	0.825458	6.03781e-07	1.43082e-05
ENSG00000149564.12	ENSG00000149564	90952	ESAM	388.977	3.3872	0.350871	1.68412e-23	6.42547e-21
ENSG00000164292.13	ENSG00000164292	22836	RHOBTB3	1227.06	3.38579	0.407409	3.1826e-18	5.82848e-16
ENSG00000076641.4	ENSG00000076641	55824	PAG1	126.556	3.38369	0.58118	1.59943e-10	8.63541e-09
ENSG00000121005.9	ENSG00000121005	83690	CRISPLD1	4.4152	3.38368	2.60063	0.000838045	0.00679339
ENSG00000159733.14	ENSG00000159733	57732	ZFYVE28	98.1857	3.37751	0.48014	6.10622e-14	5.92304e-12
ENSG00000181690.8	ENSG00000181690	5324	PLAG1	9.39787	3.36858	2.19372	0.000526056	0.00459286
ENSG00000237870.6	ENSG00000237870	102724434		30.6786	3.36577	0.741524	1.09633e-07	3.13715e-06
ENSG00000154134.15	ENSG00000154134	64221	ROBO3	81.3738	3.35923	0.406119	4.19199e-18	7.50845e-16
ENSG00000028137.19	ENSG00000028137	7133	TNFRSF1B	40.9946	3.35017	0.916368	2.84089e-06	5.53006e-05
ENSG00000178814.17	ENSG00000178814	26873	OPLAH	19.0714	3.34189	0.977561	5.79402e-06	0.000102501
ENSG00000147231.14	ENSG00000147231	55086	RADX	52.9868	3.33044	0.95679	4.79361e-06	8.67472e-05
ENSG00000198189.11	ENSG00000198189	51170	HSD17B11	91.2377	3.32878	0.650094	6.90749e-09	2.68922e-07
ENSG00000187210.14	ENSG00000187210	2650	GCNT1	35.0121	3.31898	0.728966	9.84985e-08	2.84701e-06
ENSG00000171877.21	ENSG00000171877	84978	FRMD5	267.225	3.30264	0.499634	1.01063e-12	8.4745e-11
ENSG00000178033.6	ENSG00000178033	254228	CALHM5	7.37601	3.29509	1.62464	0.000179193	0.00189298
ENSG00000145107.16	ENSG00000145107	116211	TM4SF19	18.149	3.28886	0.813516	7.31709e-07	1.69537e-05
ENSG00000185551.15	ENSG00000185551	7026	NR2F2	1002.5	3.28228	0.437395	1.65062e-15	2.12281e-13
ENSG00000157227.13	NA	NA	NA	941.968	3.27796	0.302768	7.52326e-29	5.21886e-26
ENSG00000152270.9	ENSG00000152270	5140	PDE3B	30.6564	3.27745	0.725256	1.09527e-07	3.13715e-06
ENSG00000104267.10	ENSG00000104267	760	CA2	18.4119	3.27058	1.53661	0.00014268	0.0015688
ENSG00000127329.16	ENSG00000127329	5787	PTPRB	39.1618	3.26637	0.923556	3.89969e-06	7.29941e-05
ENSG00000026751.17	ENSG00000026751	57823	SLAMF7	30.4588	3.266	0.755084	2.42707e-07	6.40098e-06
ENSG00000024422.12	ENSG00000024422	30846	EHD2	413.319	3.26392	0.543057	4.41647e-11	2.69605e-09
ENSG00000103381.12	ENSG00000103381	55313	CPPED1	86.5959	3.2561	0.428173	7.33539e-16	9.93619e-14
ENSG00000165168.8	ENSG00000165168	1536	CYBB	29.3524	3.25134	0.923861	4.07617e-06	7.56786e-05
ENSG00000280202.1	ENSG00000280202	NA		15.7287	3.2441	0.817875	9.30372e-07	2.086e-05
ENSG00000130413.15	ENSG00000130413	65975	STK33	77.678	3.24264	0.572424	3.30311e-10	1.6692e-08
ENSG00000153132.13	ENSG00000153132	1047	CLGN	98.8089	3.24057	0.621552	3.87217e-09	1.60003e-07
ENSG00000181652.19	ENSG00000181652	285973	ATG9B	25.686	3.23758	0.999144	9.11441e-06	0.000153304
ENSG00000106948.17	ENSG00000106948	80709	AKNA	417.747	3.23523	0.569835	3.04357e-10	1.5483e-08
ENSG00000138395.17	ENSG00000138395	65061	CDK15	31.6127	3.23131	1.22433	4.30198e-05	0.000576946
ENSG00000149050.10	ENSG00000149050	7761	ZNF214	4.15024	3.23041	2.58344	0.000968554	0.00765612
ENSG00000143369.15	ENSG00000143369	1893	ECM1	281.935	3.21727	0.309573	6.8821e-27	3.84256e-24
ENSG00000213654.10	ENSG00000213654	63940	GPSM3	87.9969	3.20039	0.388515	4.19833e-18	7.50845e-16
ENSG00000166446.15	ENSG00000166446	124359	CDYL2	60.0054	3.19711	2.03648	0.000500075	0.00441145
ENSG00000242516.2	ENSG00000242516	401074	LINC00960	31.3885	3.19615	0.976989	8.18737e-06	0.000139974
ENSG00000225980.4	ENSG00000225980	NA	OR7E19P	4.17545	3.19334	2.58894	0.00101251	0.00792697
ENSG00000115414.21	ENSG00000115414	2335	FN1	2210.7	3.19137	0.276204	1.74138e-32	1.59455e-29
ENSG00000239605.11	ENSG00000239605	285051	STPG4	10.7731	3.1892	1.226	4.666e-05	0.000619212
ENSG00000258656.1	ENSG00000258656	NA		5.46118	3.1887	2.48957	0.00092599	0.00738084
ENSG00000225756.1	ENSG00000225756	138948	DBH-AS1	4.35791	3.17883	2.61534	0.00105212	0.00818669
ENSG00000255666.7	ENSG00000255666	NA	LINC02700	24.6543	3.17827	0.567256	4.35818e-10	2.1548e-08
ENSG00000134871.19	ENSG00000134871	1284	COL4A2	1102.43	3.17426	0.326267	5.32292e-24	2.2155e-21
ENSG00000232774.8	ENSG00000232774	NA		401.846	3.16687	0.43332	6.00068e-15	6.8342e-13
ENSG00000135114.12	NA	NA	NA	42.4931	3.15189	0.689209	7.71767e-08	2.29744e-06
ENSG00000074410.14	ENSG00000074410	771	CA12	44.2188	3.1349	0.636404	1.48153e-08	5.29098e-07
ENSG00000069122.19	ENSG00000069122	221395	ADGRF5	38.4176	3.13003	0.784898	7.93198e-07	1.81761e-05
ENSG00000187510.10	ENSG00000187510	440107	PLEKHG7	6.75364	3.11238	2.43098	0.000948026	0.00752642
ENSG00000165300.7	ENSG00000165300	26050	SLITRK5	32.159	3.09036	0.677003	7.60837e-08	2.28178e-06
ENSG00000069667.16	ENSG00000069667	6095	RORA	13.6048	3.08345	1.07159	2.26892e-05	0.000336836
ENSG00000163909.8	ENSG00000163909	26508	HEYL	3.58188	3.08062	2.33902	0.000885956	0.00710379
ENSG00000249743.6	ENSG00000249743	NA		26.4598	3.07749	0.728345	3.10832e-07	7.95001e-06
ENSG00000236673.5	ENSG00000236673	NA		91.6236	3.07348	0.319411	1.2815e-23	4.97223e-21
ENSG00000129038.16	ENSG00000129038	4016	LOXL1	37.708	3.07059	0.670721	7.06393e-08	2.15037e-06
ENSG00000104055.16	ENSG00000104055	9333	TGM5	10.4687	3.07011	1.16657	4.20731e-05	0.000567547
ENSG00000254818.1	ENSG00000254818	NA		19.8645	3.05785	0.88586	4.50232e-06	8.22563e-05
ENSG00000111716.14	ENSG00000111716	3945	LDHB	2475.91	3.04966	0.324347	1.02503e-22	3.61001e-20
ENSG00000257453.1	ENSG00000257453	NA		22.8468	3.04684	0.689157	1.36671e-07	3.82946e-06
ENSG00000197826.12	ENSG00000197826	255119	CFAP299	7.47524	3.04651	2.05517	0.000620498	0.00528439
ENSG00000225655.5	ENSG00000225655	NA		4.10286	3.04431	2.58983	0.00119044	0.00907825
ENSG00000255052.5	ENSG00000255052	112268389	FAM66D	4.16812	3.04281	2.56424	0.0011664	0.00893017
ENSG00000108622.11	ENSG00000108622	3384	ICAM2	8.02224	3.04017	1.67228	0.000287806	0.00280838
ENSG00000250920.3	ENSG00000250920	NA		24.8631	3.02543	1.46484	0.000161938	0.00174369
ENSG00000140323.6	ENSG00000140323	85455	DISP2	137.997	3.02448	1.36732	0.000114754	0.00130759
ENSG00000238117.1	ENSG00000238117	NA		4.24448	3.02329	2.60917	0.00123785	0.00933052
ENSG00000010270.14	ENSG00000010270	83930	STARD3NL	152.192	3.01935	0.493297	1.69713e-11	1.11002e-09
ENSG00000267139.1	ENSG00000267139	NA		6.73448	3.01925	2.09003	0.000678521	0.00569172
ENSG00000233521.7	ENSG00000233521	105372978	LINC01638	9.90402	3.01439	1.36282	0.00011466	0.00130717
ENSG00000006468.14	ENSG00000006468	2115	ETV1	234.637	3.00861	0.469964	2.79128e-12	2.12984e-10
ENSG00000155970.12	ENSG00000155970	286097	MICU3	4.16397	3.00628	2.59858	0.00125027	0.00941177
ENSG00000168874.13	ENSG00000168874	84913	ATOH8	18.1404	2.99663	0.857925	3.85118e-06	7.22041e-05
ENSG00000066629.18	ENSG00000066629	2009	EML1	41.1997	2.99595	0.568835	2.32475e-09	9.9473e-08
ENSG00000067798.16	ENSG00000067798	89795	NAV3	103.515	2.99477	0.505918	5.71904e-11	3.37423e-09
ENSG00000102359.8	NA	NA	NA	167.555	2.99387	0.516104	1.1601e-10	6.39927e-09
ENSG00000167552.14	NA	NA	NA	955.263	2.99317	0.298081	1.78893e-25	9.10046e-23
ENSG00000269190.6	ENSG00000269190	115290	FBXO17	103.059	2.98551	0.450749	6.26714e-13	5.39351e-11
ENSG00000117245.13	ENSG00000117245	57576	KIF17	10.6026	2.98029	2.07244	0.00069312	0.00578662
ENSG00000138738.11	ENSG00000138738	11107	PRDM5	30.3245	2.97856	0.859784	4.17046e-06	7.71413e-05
ENSG00000188766.12	ENSG00000188766	399473	SPRED3	81.5028	2.97694	0.541053	6.37053e-10	3.02561e-08
ENSG00000119681.12	ENSG00000119681	4053	LTBP2	348.652	2.97678	0.425148	4.48532e-14	4.46426e-12
ENSG00000133067.17	NA	NA	NA	269.738	2.97583	0.507549	7.90299e-11	4.50038e-09
ENSG00000161653.11	ENSG00000161653	162417	NAGS	43.3948	2.97008	0.553176	1.31751e-09	5.89072e-08
ENSG00000175600.16	ENSG00000175600	79783	SUGCT	50.6254	2.96469	0.696894	2.56895e-07	6.73636e-06
ENSG00000197140.15	ENSG00000197140	203102	ADAM32	43.0573	2.94926	0.9068	7.74954e-06	0.000133185
ENSG00000155254.13	ENSG00000155254	83742	MARVELD1	211.861	2.94588	0.337608	4.51077e-20	1.06454e-17
ENSG00000163644.15	ENSG00000163644	152926	PPM1K	105.257	2.94292	0.495415	4.8509e-11	2.93774e-09
ENSG00000129226.14	ENSG00000129226	968	CD68	272.321	2.9417	0.448053	8.94098e-13	7.58063e-11
ENSG00000144935.15	ENSG00000144935	7220	TRPC1	18.3938	2.939	0.941142	1.11605e-05	0.000182752
ENSG00000127325.19	ENSG00000127325	144453	BEST3	15.1196	2.93714	1.50454	0.000210445	0.00216517
ENSG00000198910.14	ENSG00000198910	3897	L1CAM	839.196	2.9264	0.477016	1.44687e-11	9.71311e-10
ENSG00000127824.14	ENSG00000127824	7277	TUBA4A	362.47	2.92631	0.365441	1.97357e-17	3.22707e-15
ENSG00000167774.2	ENSG00000167774	NA		7.6192	2.9255	2.55687	0.00132102	0.009844
ENSG00000150722.10	ENSG00000150722	151242	PPP1R1C	12.3997	2.92486	1.03182	2.42e-05	0.000354566
ENSG00000100228.12	NA	NA	NA	42.0149	2.92248	0.627466	4.45999e-08	1.42396e-06
ENSG00000240771.8	ENSG00000240771	115557	ARHGEF25	22.0432	2.91544	1.48329	0.000203858	0.00210687
ENSG00000130208.9	ENSG00000130208	341	APOC1	23.6963	2.91227	1.0681	3.19103e-05	0.00044651
ENSG00000141540.11	ENSG00000141540	94015	TTYH2	5.96912	2.91217	2.38897	0.00114166	0.0087701
ENSG00000118276.11	ENSG00000118276	9331	B4GALT6	117.145	2.91075	0.419159	6.41591e-14	6.17113e-12
ENSG00000243742.5	ENSG00000243742	113157	RPLP0P2	101.595	2.9022	0.515212	2.89444e-10	1.48564e-08
ENSG00000159527.3	ENSG00000159527	114771	PGLYRP3	16.3404	2.90018	1.11361	4.34062e-05	0.000581424
ENSG00000264112.1	ENSG00000264112	NA		79.3104	2.89576	0.578546	8.37111e-09	3.19386e-07
ENSG00000169429.11	ENSG00000169429	3576	CXCL8	199.574	2.88985	0.315816	9.17787e-22	2.95915e-19
ENSG00000124491.16	ENSG00000124491	2162	F13A1	4.70832	2.88464	2.66295	0.00150127	0.0109068
ENSG00000118707.11	ENSG00000118707	60436	TGIF2	338.657	2.8793	0.436424	6.92987e-13	5.91935e-11
ENSG00000139725.8	ENSG00000139725	54509	RHOF	426.719	2.87522	0.352962	6.10689e-18	1.05908e-15
ENSG00000204539.4	ENSG00000204539	1041	CDSN	25.7041	2.85651	0.665966	2.09774e-07	5.63632e-06
ENSG00000047597.7	ENSG00000047597	7504	XK	125.765	2.85414	0.495064	1.31186e-10	7.1673e-09
ENSG00000187498.16	ENSG00000187498	1282	COL4A1	382.839	2.84753	0.226984	6.45076e-38	1.17199e-34
ENSG00000261857.7	ENSG00000261857	8190	MIA	21.673	2.82906	0.923885	1.27575e-05	0.000204944
ENSG00000172031.7	ENSG00000172031	253152	EPHX4	65.3236	2.82697	0.450552	5.66944e-12	4.12016e-10
ENSG00000068366.20	ENSG00000068366	2182	ACSL4	934.4	2.82553	0.236784	1.20254e-34	1.37643e-31
ENSG00000215146.5	ENSG00000215146	441666		56.4239	2.82543	0.766368	1.90797e-06	3.93134e-05
ENSG00000184986.11	ENSG00000184986	80757	TMEM121	10.63	2.82337	1.00067	2.44304e-05	0.000357355
ENSG00000022267.19	ENSG00000022267	2273	FHL1	15.9041	2.82085	1.37909	0.000168239	0.00179404
ENSG00000183671.12	ENSG00000183671	2825	GPR1	18.4488	2.81563	0.727708	1.01466e-06	2.24637e-05
ENSG00000227120.1	ENSG00000227120	NA		43.7584	2.80852	0.639905	1.35894e-07	3.81235e-06
ENSG00000102038.16	ENSG00000102038	6594	SMARCA1	346.824	2.80725	0.568683	1.12743e-08	4.12947e-07
ENSG00000276644.5	ENSG00000276644	1602	DACH1	21.1369	2.80166	0.698968	6.09021e-07	1.44175e-05
ENSG00000172005.11	ENSG00000172005	4118	MAL	44.852	2.79191	0.61754	7.67056e-08	2.2899e-06
ENSG00000125872.8	ENSG00000125872	164312	LRRN4	11.263	2.78827	1.02041	3.06124e-05	0.000430983
ENSG00000167447.12	NA	NA	NA	60.5687	2.77332	0.54234	4.58657e-09	1.86493e-07
ENSG00000250328.6	ENSG00000250328	153163		8.42534	2.7695	1.64152	0.000396448	0.00365809
ENSG00000181418.8	ENSG00000181418	23109	DDN	18.6704	2.76039	0.928798	1.60679e-05	0.000249768
ENSG00000126215.14	ENSG00000126215	7517	XRCC3	355.062	2.7568	0.427421	1.7783e-12	1.38938e-10
ENSG00000135919.14	ENSG00000135919	5270	SERPINE2	194.028	2.75415	0.556323	1.03191e-08	3.83484e-07
ENSG00000196739.15	ENSG00000196739	85301	COL27A1	53.6933	2.75205	0.760233	2.31339e-06	4.63326e-05
ENSG00000134070.5	ENSG00000134070	3656	IRAK2	34.9428	2.74856	0.550312	8.29394e-09	3.1697e-07
ENSG00000257556.2	ENSG00000257556	NA	LINC02298	20.8392	2.73929	0.749315	2.04724e-06	4.16211e-05
ENSG00000113070.8	ENSG00000113070	1839	HBEGF	274.684	2.73039	0.452835	2.58394e-11	1.61616e-09
ENSG00000034053.14	ENSG00000034053	321	APBA2	34.8783	2.73018	0.814278	5.32818e-06	9.52167e-05
ENSG00000197355.11	ENSG00000197355	91373	UAP1L1	184.178	2.71858	0.307619	1.49041e-20	3.92167e-18
ENSG00000158560.14	ENSG00000158560	1780	DYNC1I1	5.47778	2.71791	2.35727	0.00139761	0.0103074
ENSG00000287156.1	ENSG00000287156	NA		6.8417	2.70902	2.17194	0.00113563	0.0087384
ENSG00000139926.16	ENSG00000139926	122786	FRMD6	963.19	2.69881	0.391255	8.3539e-14	7.86985e-12
ENSG00000285042.1	ENSG00000285042	NA		4.13252	2.69545	2.58856	0.00176328	0.0124892
ENSG00000103199.14	ENSG00000103199	26048	ZNF500	77.7856	2.68411	1.89049	0.000760358	0.00625572
ENSG00000198157.11	ENSG00000198157	79366	HMGN5	9.83874	2.68317	1.72296	0.000546332	0.00473916
ENSG00000171431.4	ENSG00000171431	54474	KRT20	30.6858	2.68258	1.06092	5.08958e-05	0.000663122
ENSG00000267279.2	ENSG00000267279	NA		7.9626	2.66246	1.96104	0.000885802	0.00710379
ENSG00000260834.1	ENSG00000260834	NA		75.7738	2.65664	0.391394	1.81575e-13	1.66933e-11
ENSG00000085276.19	ENSG00000085276	2122	MECOM	46.2543	2.65603	1.01396	4.02233e-05	0.00054614
ENSG00000162849.16	ENSG00000162849	55083	KIF26B	98.5838	2.65517	0.461465	1.34957e-10	7.32092e-09
ENSG00000169554.22	ENSG00000169554	9839	ZEB2	31.5022	2.65516	0.723148	1.89102e-06	3.90344e-05
ENSG00000184922.14	ENSG00000184922	752	FMNL1	317.17	2.64398	0.425171	7.95807e-12	5.65764e-10
ENSG00000090376.11	ENSG00000090376	11213	IRAK3	35.9307	2.63951	0.620401	2.22629e-07	5.94681e-06
ENSG00000198768.11	ENSG00000198768	164284	APCDD1L	7.14782	2.63928	1.7151	0.000574678	0.00494941
ENSG00000139289.13	NA	NA	NA	2462.75	2.63418	0.250727	1.21557e-27	7.32283e-25
ENSG00000124224.17	ENSG00000124224	NA	PPP4R1L	61.0914	2.62457	0.550999	2.45846e-08	8.32531e-07
ENSG00000105825.14	ENSG00000105825	7980	TFPI2	277.255	2.62136	0.424835	1.08496e-11	7.52634e-10
ENSG00000113739.10	NA	NA	NA	872.454	2.62028	0.303874	1.02058e-19	2.33631e-17
ENSG00000100628.12	ENSG00000100628	51676	ASB2	7.77128	2.61578	1.5092	0.000359659	0.00339069
ENSG00000047648.23	ENSG00000047648	395	ARHGAP6	13.8655	2.61557	1.03212	4.98933e-05	0.000652661
ENSG00000162576.17	ENSG00000162576	54587	MXRA8	91.8008	2.61425	0.498575	2.28819e-09	9.82761e-08
ENSG00000165029.17	ENSG00000165029	19	ABCA1	56.434	2.61079	0.692785	1.34575e-06	2.87916e-05
ENSG00000085741.13	ENSG00000085741	7481	WNT11	21.0244	2.60689	1.11264	8.08282e-05	0.00097976
ENSG00000063587.15	ENSG00000063587	10838	ZNF275	79.9079	2.60607	0.525798	9.78064e-09	3.65847e-07
ENSG00000063587.15	ENSG00000063587	105373378	ZNF275	79.9079	2.60607	0.525798	9.78064e-09	3.65847e-07
ENSG00000131738.11	ENSG00000131738	3884	KRT33B	10.5289	2.59616	1.65936	0.000543251	0.004716
ENSG00000261801.6	ENSG00000261801	100287616	LOXL1-AS1	51.3788	2.59477	0.97454	3.57554e-05	0.000492486
ENSG00000144152.13	ENSG00000144152	129804	FBLN7	14.0133	2.59182	1.14026	9.61978e-05	0.00112989
ENSG00000111450.14	ENSG00000111450	2054	STX2	209.414	2.58734	0.567506	6.1471e-08	1.89139e-06
ENSG00000204442.4	ENSG00000204442	728215	FAM155A	14.2385	2.58662	1.25705	0.000163557	0.0017537
ENSG00000280721.1	ENSG00000280721	NA	LINC01943	12.0365	2.57996	1.88013	0.000869759	0.00699649
ENSG00000157423.18	ENSG00000157423	54768	HYDIN	20.4481	2.57531	0.640103	5.36149e-07	1.28653e-05
ENSG00000147036.12	ENSG00000147036	347404	LANCL3	15.7537	2.56528	1.21265	0.000142073	0.00156419
ENSG00000204941.14	ENSG00000204941	5673	PSG5	124.721	2.56378	0.420177	1.69567e-11	1.11002e-09
ENSG00000170745.12	ENSG00000170745	3790	KCNS3	42.9342	2.55388	0.649919	7.53002e-07	1.73418e-05
ENSG00000196950.14	ENSG00000196950	57181	SLC39A10	244.183	2.55324	0.596342	1.96427e-07	5.32143e-06
ENSG00000152076.19	ENSG00000152076	91409	CCDC74B	14.1312	2.54957	1.31515	0.000219379	0.00223997
ENSG00000109113.20	ENSG00000109113	83871	RAB34	695.003	2.54158	0.346859	3.9221e-15	4.58377e-13
ENSG00000010810.17	ENSG00000010810	2534	FYN	259.516	2.54095	0.352737	9.81863e-15	1.09111e-12
ENSG00000176595.4	ENSG00000176595	9920	KBTBD11	14.3403	2.54034	1.5339	0.000437882	0.00397409
ENSG00000282057.1	ENSG00000282057	NA		23.7577	2.52981	1.46824	0.000372327	0.00348175
ENSG00000113448.19	ENSG00000113448	5144	PDE4D	48.8049	2.52344	0.874415	1.95675e-05	0.00029606
ENSG00000021852.13	ENSG00000021852	732	C8B	4.24662	2.52312	2.58328	0.00215312	0.0147264
ENSG00000232759.1	ENSG00000232759	100506178		4.31481	2.51759	2.17866	0.00148277	0.0107929
ENSG00000138356.14	ENSG00000138356	316	AOX1	36.7449	2.5122	1.22412	0.000166492	0.00177934
ENSG00000144218.19	NA	NA	NA	49.9787	2.48465	1.17521	0.000143174	0.00157271
ENSG00000137819.14	ENSG00000137819	54852	PAQR5	125.95	2.48413	0.551534	7.74677e-08	2.2975e-06
ENSG00000184271.17	ENSG00000184271	5463	POU6F1	79.6362	2.47517	0.926413	3.46773e-05	0.000479079
ENSG00000113083.15	ENSG00000113083	4015	LOX	67.1219	2.46617	0.782084	9.1509e-06	0.000153692
ENSG00000120708.17	ENSG00000120708	7045	TGFBI	2414.14	2.46472	0.433728	2.14471e-10	1.12349e-08
ENSG00000135439.11	ENSG00000135439	116986	AGAP2	57.5377	2.45799	0.96583	4.83058e-05	0.000636258
ENSG00000101417.12	ENSG00000101417	11264	PXMP4	83.4761	2.45664	0.705022	3.34257e-06	6.36061e-05
ENSG00000151229.13	ENSG00000151229	114134	SLC2A13	63.4055	2.44504	0.563949	1.5629e-07	4.34199e-06
ENSG00000175806.15	ENSG00000175806	4482	MSRA	42.537	2.44344	0.712286	3.95694e-06	7.38845e-05
ENSG00000183439.9	ENSG00000183439	391712	TRIM61	40.6827	2.44225	0.600609	4.47768e-07	1.09278e-05
ENSG00000136155.17	ENSG00000136155	8796	SCEL	179.263	2.437	0.284212	1.81595e-19	4.07556e-17
ENSG00000203706.8	ENSG00000203706	NA	SERTAD4-AS1	99.8538	2.43557	0.551524	1.12201e-07	3.20261e-06
ENSG00000285517.1	ENSG00000285517	NA		87.7067	2.43413	0.504057	1.81456e-08	6.36123e-07
ENSG00000288611.1	ENSG00000288611	2831	NPBWR1	27.0052	2.43121	0.858632	2.25788e-05	0.000335632
ENSG00000075213.11	ENSG00000075213	10371	SEMA3A	295.945	2.4311	0.424931	1.74912e-10	9.35537e-09
ENSG00000129295.9	ENSG00000129295	23639	LRRC6	3.74147	2.42748	2.51258	0.00230635	0.0155178
ENSG00000136235.17	ENSG00000136235	10457	GPNMB	493.822	2.41694	0.390222	1.03872e-11	7.27171e-10
ENSG00000141753.7	ENSG00000141753	3487	IGFBP4	3589.46	2.41532	0.299833	1.48709e-17	2.4491e-15
ENSG00000150281.7	ENSG00000150281	1489	CTF1	13.0413	2.41325	1.1667	0.000161511	0.00174028
ENSG00000231185.7	ENSG00000231185	101926941	SPRY4-AS1	31.7869	2.41217	1.1641	0.00016006	0.00172591
ENSG00000267751.5	ENSG00000267751	NA		24.0548	2.40143	0.61924	8.86896e-07	2.00819e-05
ENSG00000168785.8	ENSG00000168785	10098	TSPAN5	529.479	2.39546	0.383307	7.44143e-12	5.3401e-10
ENSG00000160284.15	ENSG00000160284	84221	SPATC1L	62.3137	2.39022	0.547828	1.39579e-07	3.90616e-06
ENSG00000151468.11	ENSG00000151468	83643	CCDC3	43.5654	2.38594	0.566542	2.5588e-07	6.71742e-06
ENSG00000128610.12	ENSG00000128610	389549	FEZF1	6.39837	2.37661	1.86881	0.00116717	0.00893311
ENSG00000259479.6	ENSG00000259479	653381	SORD2P	155.578	2.3766	0.43974	1.03589e-09	4.73324e-08
ENSG00000260641.1	ENSG00000260641	NA		4.62342	2.37432	2.23642	0.00193473	0.0134727
ENSG00000204588.5	ENSG00000204588	440894	LINC01123	60.0223	2.37102	0.516371	5.32576e-08	1.66554e-06
ENSG00000257150.3	ENSG00000257150	100132594	PGAM1P5	24.7019	2.36552	0.710023	5.3342e-06	9.525e-05
ENSG00000173546.7	ENSG00000173546	1464	CSPG4	8.18826	2.35587	1.34776	0.000359997	0.00339069
ENSG00000139318.8	ENSG00000139318	1848	DUSP6	627.713	2.35061	0.303373	1.89645e-16	2.7652e-14
ENSG00000265992.1	ENSG00000265992	790952	ESRG	610.197	2.34619	0.239452	2.36096e-24	1.01976e-21
ENSG00000197467.16	ENSG00000197467	1305	COL13A1	1251.27	2.34446	0.460991	5.39461e-09	2.15521e-07
ENSG00000231811.3	ENSG00000231811	101927888		4.53665	2.33733	2.39892	0.0023748	0.0159191
ENSG00000092421.17	ENSG00000092421	57556	SEMA6A	4.81436	2.33659	2.59797	0.00272112	0.0176265
ENSG00000188761.13	ENSG00000188761	440603	BCL2L15	245.302	2.33635	1.44678	0.000502517	0.00442447
ENSG00000166535.20	ENSG00000166535	144568	A2ML1	45.241	2.33408	0.409099	2.02227e-10	1.06552e-08
ENSG00000154146.13	ENSG00000154146	4900	NRGN	172.138	2.31904	0.418176	4.96883e-10	2.42014e-08
ENSG00000101938.15	ENSG00000101938	91851	CHRDL1	6.56571	2.31858	1.65481	0.000858877	0.00694042
ENSG00000207332.1	ENSG00000207332	NA	RNU6-146P	6.52325	2.31789	1.97943	0.00152197	0.0110291
ENSG00000137825.11	ENSG00000137825	3706	ITPKA	49.4784	2.30853	0.646107	2.48327e-06	4.93892e-05
ENSG00000168528.12	ENSG00000168528	347735	SERINC2	906.984	2.30771	0.323172	1.95335e-14	2.06065e-12
ENSG00000261305.2	ENSG00000261305	NA		19.087	2.30379	0.763407	1.34338e-05	0.000213184
ENSG00000119125.17	ENSG00000119125	9615	GDA	170.529	2.30363	0.414991	4.86239e-10	2.37334e-08
ENSG00000187678.10	ENSG00000187678	81848	SPRY4	652.138	2.3003	0.30493	9.89229e-16	1.31659e-13
ENSG00000243414.6	ENSG00000243414	353376	TICAM2	52.0699	2.2968	1.11407	0.000167268	0.00178596
ENSG00000242759.8	ENSG00000242759	NA	LINC00882	257.567	2.2962	0.25972	2.11929e-20	5.39052e-18
ENSG00000273782.1	ENSG00000273782	NA		48.5049	2.2953	0.494291	4.27686e-08	1.3674e-06
ENSG00000009694.13	ENSG00000009694	10178	TENM1	86.6325	2.29441	0.81743	2.42088e-05	0.000354566
ENSG00000100473.18	ENSG00000100473	1690	COCH	73.1341	2.29244	0.388168	6.53747e-11	3.83733e-09
ENSG00000120327.6	NA	NA	NA	48.9238	2.28911	0.800406	2.09282e-05	0.000314156
ENSG00000274471.2	ENSG00000274471	100132101		26.3279	2.28714	0.670861	4.18199e-06	7.72672e-05
ENSG00000119922.10	NA	NA	NA	95.4296	2.28047	0.472452	1.88159e-08	6.56607e-07
ENSG00000136244.12	ENSG00000136244	3569	IL6	52.3135	2.27835	0.675819	4.7055e-06	8.5475e-05
ENSG00000228509.6	ENSG00000228509	NA		70.4258	2.27392	0.605096	1.33656e-06	2.86753e-05
ENSG00000164100.9	ENSG00000164100	9348	NDST3	5.61191	2.26855	2.31642	0.00242857	0.0161613
ENSG00000175287.19	ENSG00000175287	254295	PHYHD1	60.284	2.26704	0.83539	3.12386e-05	0.000437914
ENSG00000102390.11	ENSG00000102390	51260	PBDC1	124.415	2.26136	0.47872	3.01204e-08	9.99298e-07
ENSG00000184194.6	ENSG00000184194	54328	GPR173	16.3786	2.25915	1.18251	0.000245699	0.00245323
ENSG00000131095.13	ENSG00000131095	2670	GFAP	23.5832	2.25523	1.02475	0.000118889	0.00134599
ENSG00000249992.2	ENSG00000249992	25907	TMEM158	139.178	2.25507	0.616892	1.88734e-06	3.89936e-05
ENSG00000286190.2	ENSG00000286190	728392		5.2329	2.24987	1.90163	0.00150987	0.0109518
ENSG00000130830.15	ENSG00000130830	4354	MPP1	107.573	2.24791	0.402747	4.24056e-10	2.10575e-08
ENSG00000165868.16	ENSG00000165868	259217	HSPA12A	126.005	2.24673	0.398815	3.18498e-10	1.61664e-08
ENSG00000168490.14	ENSG00000168490	9796	PHYHIP	11.2664	2.24523	1.60617	0.000883183	0.00708652
ENSG00000282024.1	ENSG00000282024	NA		212.58	2.24243	0.274018	6.64105e-18	1.14306e-15
ENSG00000267308.3	ENSG00000267308	NA	LINC01764	37.45	2.24129	0.79885	2.43874e-05	0.000356954
ENSG00000186854.11	ENSG00000186854	129293	TRABD2A	41.1925	2.23731	0.791251	2.2968e-05	0.000340092
ENSG00000186854.11	ENSG00000186854	105374836	TRABD2A	41.1925	2.23731	0.791251	2.2968e-05	0.000340092
ENSG00000183496.6	ENSG00000183496	84206	MEX3B	33.8695	2.23659	0.603225	1.58292e-06	3.30622e-05
ENSG00000272419.6	ENSG00000272419	NA	LINC01145	60.7192	2.23403	1.90544	0.00155863	0.0112627
ENSG00000081277.13	ENSG00000081277	5317	PKP1	40.5786	2.22603	1.01155	0.000119655	0.001354
ENSG00000253414.3	ENSG00000253414	NA		3.69728	2.22496	2.46861	0.00290207	0.0185002
ENSG00000145736.14	ENSG00000145736	2966	GTF2H2	93.7757	2.21855	0.703444	9.07441e-06	0.000152856
ENSG00000145736.14	ENSG00000145736	728340	GTF2H2	93.7757	2.21855	0.703444	9.07441e-06	0.000152856
ENSG00000138172.11	ENSG00000138172	51063	CALHM2	19.6347	2.21607	0.805816	2.84613e-05	0.000405436
ENSG00000283646.2	ENSG00000283646	105377068	LINC02009	22.831	2.21389	0.979379	0.000103035	0.00119426
ENSG00000276170.4	ENSG00000276170	NA		26.9183	2.21198	0.970231	9.81158e-05	0.00114947
ENSG00000165474.8	ENSG00000165474	2706	GJB2	51.1717	2.20971	0.525373	2.60632e-07	6.82654e-06
ENSG00000161243.9	ENSG00000161243	126433	FBXO27	104.246	2.20164	0.881747	5.60843e-05	0.000713664
ENSG00000174099.12	ENSG00000174099	253827	MSRB3	243.859	2.20134	0.551504	5.83309e-07	1.38518e-05
ENSG00000128536.16	ENSG00000128536	222256	CDHR3	33.8333	2.20131	0.633131	3.37198e-06	6.40592e-05
ENSG00000115828.17	ENSG00000115828	25797	QPCT	76.8125	2.19833	0.527376	3.01059e-07	7.75235e-06
ENSG00000255330.9	ENSG00000255330	NA		11.6866	2.19731	1.7801	0.00135134	0.0100406
ENSG00000213222.3	ENSG00000213222	NA	TOMM40P4	4.84704	2.19451	2.57078	0.00319822	0.0199928
ENSG00000231131.8	ENSG00000231131	101928687	LNCAROD	73.8147	2.1942	0.589914	1.51814e-06	3.19717e-05
ENSG00000231131.8	ENSG00000231131	105378305	LNCAROD	73.8147	2.1942	0.589914	1.51814e-06	3.19717e-05
ENSG00000126773.13	ENSG00000126773	64430	PCNX4	725.572	2.19322	0.353523	1.17181e-11	8.03149e-10
ENSG00000132205.11	ENSG00000132205	84034	EMILIN2	89.7712	2.19284	0.520658	2.54811e-07	6.69705e-06
ENSG00000169122.11	ENSG00000169122	90362	FAM110B	3.99111	2.19087	2.47426	0.00304632	0.0192164
ENSG00000064787.13	ENSG00000064787	8537	BCAS1	101.004	2.1877	0.469978	4.11196e-08	1.32021e-06
ENSG00000132031.13	ENSG00000132031	4148	MATN3	10.4711	2.18531	0.97532	0.000109099	0.00125628
ENSG00000118515.11	ENSG00000118515	6446	SGK1	910.552	2.18496	0.182194	1.09025e-34	1.31357e-31
ENSG00000148143.13	ENSG00000148143	58499	ZNF462	272.517	2.18177	0.745287	1.7473e-05	0.000268271
ENSG00000152503.10	ENSG00000152503	55521	TRIM36	63.6146	2.18174	0.350163	1.00232e-11	7.06001e-10
ENSG00000196110.8	ENSG00000196110	374879	ZNF699	137.434	2.17677	0.448837	1.72083e-08	6.07431e-07
ENSG00000226067.7	ENSG00000226067	NA	LINC00623	29.4302	2.17223	1.11986	0.000233644	0.0023614
ENSG00000153071.15	ENSG00000153071	1601	DAB2	109.807	2.1672	0.772799	2.4675e-05	0.000359784
ENSG00000153071.15	ENSG00000153071	112267931	DAB2	109.807	2.1672	0.772799	2.4675e-05	0.000359784
ENSG00000173530.6	ENSG00000173530	8793	TNFRSF10D	197.389	2.16464	0.363737	5.46585e-11	3.24998e-09
ENSG00000170915.9	ENSG00000170915	85315	PAQR8	28.8926	2.16438	0.495096	1.35176e-07	3.79686e-06
ENSG00000221826.10	ENSG00000221826	5671	PSG3	6.18386	2.16408	2.25243	0.0026577	0.0173284
ENSG00000105851.11	ENSG00000105851	5294	PIK3CG	17.2512	2.16202	1.03061	0.00015762	0.00170361
ENSG00000163823.4	ENSG00000163823	1230	CCR1	9.04619	2.15546	1.51903	0.000860932	0.0069454
ENSG00000164266.11	ENSG00000164266	6690	SPINK1	4.43454	2.15542	1.66876	0.00118625	0.00905186
ENSG00000203785.9	ENSG00000203785	6704	SPRR2E	8.0255	2.15353	1.58194	0.000995821	0.00783013
ENSG00000197479.7	ENSG00000197479	56125	PCDHB11	12.1915	2.15146	1.11402	0.000240123	0.00241303
ENSG00000148848.14	ENSG00000148848	8038	ADAM12	4.81049	2.15145	2.51982	0.0032926	0.0204932
ENSG00000164070.12	ENSG00000164070	22824	HSPA4L	279.214	2.13679	0.400639	1.65167e-09	7.27118e-08
ENSG00000119771.15	ENSG00000119771	114818	KLHL29	241.493	2.13516	0.22502	7.02475e-23	2.55255e-20
ENSG00000112218.9	ENSG00000112218	81491	GPR63	19.9994	2.13435	1.20359	0.000357965	0.00337654
ENSG00000154319.16	ENSG00000154319	83648	FAM167A	3.92279	2.12848	2.21792	0.00271068	0.0175688
ENSG00000035862.12	ENSG00000035862	7077	TIMP2	2009.25	2.12663	0.24891	3.82194e-19	8.10109e-17
ENSG00000109099.16	ENSG00000109099	5376	PMP22	150.427	2.12631	0.389861	8.84592e-10	4.11587e-08
ENSG00000158427.15	ENSG00000158427	286527	TMSB15B	29.8374	2.1242	0.563773	1.28232e-06	2.76411e-05
ENSG00000172061.9	ENSG00000172061	131578	LRRC15	6.22739	2.12187	2.00338	0.00214954	0.0147063
ENSG00000188833.10	ENSG00000188833	377841	ENTPD8	31.4951	2.11113	1.04312	0.000192809	0.00201727
ENSG00000156011.17	ENSG00000156011	23362	PSD3	388.385	2.11065	0.450698	3.63886e-08	1.1799e-06
ENSG00000168646.13	ENSG00000168646	8313	AXIN2	1008.4	2.1106	0.200225	1.79972e-27	1.05639e-24
ENSG00000057019.16	ENSG00000057019	131566	DCBLD2	2209.27	2.10939	0.189978	3.94265e-30	3.00851e-27
ENSG00000168779.20	ENSG00000168779	6474	SHOX2	55.0188	2.1046	0.497706	2.37228e-07	6.28544e-06
ENSG00000006606.9	ENSG00000006606	10344	CCL26	7.56082	2.1013	1.85717	0.00181096	0.0127598
ENSG00000120833.14	ENSG00000120833	8835	SOCS2	98.3125	2.10108	0.590971	2.61148e-06	5.15806e-05
ENSG00000102048.16	ENSG00000102048	140462	ASB9	42.8507	2.10064	0.51248	3.89051e-07	9.64915e-06
ENSG00000206538.9	ENSG00000206538	389136	VGLL3	23.662	2.0987	0.911732	9.53907e-05	0.00112561
ENSG00000162641.20	ENSG00000162641	254268	AKNAD1	11.6289	2.09841	1.33595	0.000600469	0.00513675
ENSG00000107611.16	ENSG00000107611	8029	CUBN	20.2632	2.0963	1.5104	0.000949996	0.00753807
ENSG00000136160.17	ENSG00000136160	1910	EDNRB	7.21562	2.09414	1.61433	0.00119496	0.00910317
ENSG00000114251.15	ENSG00000114251	7474	WNT5A	204.075	2.08996	0.531351	7.14266e-07	1.65832e-05
ENSG00000084636.18	ENSG00000084636	1307	COL16A1	304.441	2.08696	0.565523	1.66595e-06	3.45131e-05
ENSG00000076067.13	ENSG00000076067	5939	RBMS2	1259.81	2.08546	0.20601	1.46104e-25	7.60139e-23
ENSG00000158301.18	ENSG00000158301	114928	GPRASP2	76.2742	2.08142	0.734007	2.29011e-05	0.000339414
ENSG00000158301.18	ENSG00000158301	100528062	GPRASP2	76.2742	2.08142	0.734007	2.29011e-05	0.000339414
ENSG00000165424.7	ENSG00000165424	219654	ZCCHC24	145.702	2.08001	0.423032	1.26782e-08	4.59223e-07
ENSG00000170542.6	ENSG00000170542	5272	SERPINB9	87.1499	2.07706	0.381831	9.62822e-10	4.44373e-08
ENSG00000152689.18	ENSG00000152689	25780	RASGRP3	111.206	2.06821	0.243164	5.79787e-19	1.16425e-16
ENSG00000180891.13	ENSG00000180891	404093	CUEDC1	502.889	2.06429	0.262152	1.04595e-16	1.58569e-14
ENSG00000283633.1	ENSG00000283633	NA		176.457	2.06209	0.307346	5.0701e-13	4.42995e-11
ENSG00000287168.1	ENSG00000287168	NA		9.3265	2.0573	1.73781	0.00161415	0.0115726
ENSG00000253348.1	ENSG00000253348	NA		28.5317	2.0572	0.531651	8.93489e-07	2.01913e-05
ENSG00000118523.6	ENSG00000118523	1490	CCN2	2683.96	2.05626	0.786301	4.22207e-05	0.000568873
ENSG00000082126.18	ENSG00000082126	58538	MPP4	14.7509	2.05421	1.09917	0.000290243	0.00282788
ENSG00000228709.1	ENSG00000228709	NA	LINC02575	3.41592	2.0519	2.37017	0.00343932	0.0212242
ENSG00000138741.11	ENSG00000138741	7222	TRPC3	9.15178	2.04937	1.68335	0.00148719	0.0108182
ENSG00000141293.16	ENSG00000141293	8631	SKAP1	5.31272	2.04825	1.95029	0.002266	0.015329
ENSG00000163032.12	ENSG00000163032	7447	VSNL1	237.089	2.04683	0.356599	1.91318e-10	1.01616e-08
ENSG00000134532.19	ENSG00000134532	6660	SOX5	4.58946	2.04107	2.1903	0.00301436	0.0190515
ENSG00000149970.16	ENSG00000149970	22866	CNKSR2	135.438	2.03831	0.238548	4.31061e-19	8.88534e-17
ENSG00000132297.12	ENSG00000132297	10086	HHLA1	107.688	2.03431	0.331753	1.98596e-11	1.27346e-09
ENSG00000105810.10	ENSG00000105810	1021	CDK6	877.51	2.03189	0.309203	1.27738e-12	1.02603e-10
ENSG00000180815.14	ENSG00000180815	389840	MAP3K15	35.222	2.02875	0.72932	2.68821e-05	0.000386792
ENSG00000104419.17	ENSG00000104419	10397	NDRG1	593.28	2.02571	0.36458	5.21336e-10	2.51251e-08
ENSG00000175548.9	ENSG00000175548	144245	ALG10B	113.262	2.02521	0.438274	4.70928e-08	1.49314e-06
ENSG00000128512.23	ENSG00000128512	9732	DOCK4	252.347	2.02493	0.343375	7.89186e-11	4.50038e-09
ENSG00000249550.7	ENSG00000249550	100506465	LINC01234	49.8587	2.02449	0.626096	7.20508e-06	0.000124859
ENSG00000119655.11	ENSG00000119655	10577	NPC2	1122.76	2.02448	0.244422	4.00408e-18	7.27471e-16
ENSG00000122861.16	ENSG00000122861	5328	PLAU	1376.09	2.0239	0.327579	1.50589e-11	1.00212e-09
ENSG00000163739.5	ENSG00000163739	2919	CXCL1	25.192	2.02371	0.633814	8.15222e-06	0.000139582
ENSG00000181104.7	ENSG00000181104	2149	F2R	251.152	2.02185	0.453545	9.34206e-08	2.71739e-06
ENSG00000160326.14	ENSG00000160326	11182	SLC2A6	47.3764	2.01874	0.667485	1.34641e-05	0.000213449
ENSG00000170629.14	ENSG00000170629	349152	DPY19L2P2	45.9555	2.01437	0.791585	5.1598e-05	0.000669604
ENSG00000087086.15	ENSG00000087086	2512	FTL	3678.3	2.01262	0.269567	2.52286e-15	3.02373e-13
ENSG00000225380.4	ENSG00000225380	NA	IGKV1OR9-2	5.28408	2.00954	1.9723	0.0024904	0.0164722
ENSG00000080298.15	ENSG00000080298	5991	RFX3	88.0269	2.00188	0.390067	4.51792e-09	1.84686e-07
ENSG00000280165.1	ENSG00000280165	64881	PCDH20	4.54614	2.00015	2.48828	0.00395276	0.023669
ENSG00000280744.1	ENSG00000280744	106144537	LINC01173	3.43473	2.00014	2.38193	0.00372987	0.0225944
ENSG00000275216.2	ENSG00000275216	NA		3249.75	1.99771	0.256262	2.07289e-16	3.00333e-14
ENSG00000138646.9	ENSG00000138646	51191	HERC5	138.357	1.99564	0.409483	1.52496e-08	5.43123e-07
ENSG00000161642.18	ENSG00000161642	25946	ZNF385A	398.045	1.99196	0.308784	2.80046e-12	2.12984e-10
ENSG00000182021.10	ENSG00000182021	100996643		5.59017	1.99171	1.86476	0.00222132	0.0150892
ENSG00000175832.13	ENSG00000175832	2118	ETV4	605.272	1.98996	0.283168	6.04097e-14	5.88468e-12
ENSG00000196205.8	ENSG00000196205	NA	EEF1A1P5	7274.16	1.98799	0.375699	2.04821e-09	8.914e-08
ENSG00000080031.10	ENSG00000080031	5794	PTPRH	83.9958	1.98043	0.380132	3.06945e-09	1.27989e-07
ENSG00000204856.12	ENSG00000204856	29902	FAM216A	95.6635	1.97966	0.458013	1.59899e-07	4.43148e-06
ENSG00000254605.1	ENSG00000254605	NA		13.4497	1.97462	1.16367	0.000461212	0.00413236
ENSG00000288043.1	ENSG00000288043	NA		7.05413	1.97336	1.66331	0.0016602	0.0118655
ENSG00000053747.17	ENSG00000053747	3909	LAMA3	580.387	1.9708	0.379127	3.23961e-09	1.3435e-07
ENSG00000111674.9	ENSG00000111674	2026	ENO2	636.628	1.9701	0.396439	9.70426e-09	3.6418e-07
ENSG00000203688.6	ENSG00000203688	441178	LINC02487	4.20134	1.96978	2.1565	0.00326328	0.020344
ENSG00000120129.6	ENSG00000120129	1843	DUSP1	2335.57	1.96765	0.354174	5.18498e-10	2.5041e-08
ENSG00000087128.10	ENSG00000087128	28983	TMPRSS11E	582.459	1.96763	0.332267	6.83902e-11	3.98369e-09
ENSG00000215512.9	ENSG00000215512	NA		18.9684	1.96714	0.853505	9.89621e-05	0.00115643
ENSG00000265096.2	ENSG00000265096	NA	C1QTNF1-AS1	5.36019	1.96519	2.13889	0.00323169	0.02018
ENSG00000214049.8	ENSG00000214049	NA	UCA1	2170.84	1.96343	0.315259	1.11958e-11	7.73255e-10
ENSG00000122641.11	ENSG00000122641	3624	INHBA	597.463	1.96204	0.623528	9.40797e-06	0.000157088
ENSG00000169047.5	NA	NA	NA	1218.82	1.95984	0.930147	0.000165431	0.00176964
ENSG00000122986.14	ENSG00000122986	84329	HVCN1	12.7787	1.95752	1.12701	0.000420778	0.00383916
ENSG00000118503.15	ENSG00000118503	7128	TNFAIP3	508.682	1.95564	0.219852	2.19417e-20	5.51966e-18
ENSG00000056558.11	ENSG00000056558	7185	TRAF1	70.9055	1.95529	0.276778	4.71458e-14	4.65199e-12
ENSG00000171608.16	ENSG00000171608	5293	PIK3CD	110.472	1.95381	0.514771	1.13839e-06	2.48664e-05
ENSG00000165410.15	ENSG00000165410	1073	CFL2	234.913	1.94887	0.406381	2.1299e-08	7.34303e-07
ENSG00000149633.12	ENSG00000149633	85449	KIAA1755	12.3068	1.94731	1.54638	0.00139647	0.0103023
ENSG00000124191.18	ENSG00000124191	84969	TOX2	97.0043	1.94126	0.369086	2.36015e-09	1.008e-07
ENSG00000161638.11	ENSG00000161638	3678	ITGA5	521.448	1.94026	0.294106	1.09952e-12	9.05403e-11
ENSG00000232537.2	ENSG00000232537	NA		3.8075	1.9374	2.12599	0.00333748	0.0207279
ENSG00000160712.13	ENSG00000160712	3570	IL6R	89.7218	1.93595	0.579787	5.19127e-06	9.30606e-05
ENSG00000163975.12	ENSG00000163975	4241	MELTF	246.912	1.93566	0.504065	9.68082e-07	2.15368e-05
ENSG00000253626.3	NA	NA	NA	23.1453	1.93209	1.02906	0.000299671	0.00290159
ENSG00000140564.12	NA	NA	NA	1277.04	1.92851	0.217882	3.31134e-20	7.97928e-18
ENSG00000214944.9	ENSG00000214944	64283	ARHGEF28	1327.5	1.92365	0.310262	1.31344e-11	8.89567e-10
ENSG00000215548.2	ENSG00000215548	NA	FRG1JP	6.68734	1.92278	1.80449	0.0023068	0.0155178
ENSG00000049192.15	ENSG00000049192	11174	ADAMTS6	24.5463	1.92208	2.89809	0.00429571	0.0253056
ENSG00000237973.1	ENSG00000237973	NA	MTCO1P12	2055.65	1.92092	0.413108	3.9893e-08	1.28263e-06
ENSG00000259768.6	ENSG00000259768	NA		21.4429	1.91828	0.99316	0.000263416	0.00260368
ENSG00000196371.3	ENSG00000196371	2526	FUT4	50.2622	1.91541	0.451669	2.15118e-07	5.77312e-06
ENSG00000125966.10	ENSG00000125966	10893	MMP24	44.6898	1.91539	0.492909	8.16883e-07	1.86628e-05
ENSG00000151617.17	ENSG00000151617	1909	EDNRA	4.03075	1.91525	2.39978	0.0042503	0.0250703
ENSG00000228437.5	ENSG00000228437	NA	LINC02474	28.5482	1.91287	0.705552	3.36313e-05	0.000466599
ENSG00000185697.16	ENSG00000185697	4603	MYBL1	298.368	1.91175	0.516167	1.55077e-06	3.24797e-05
ENSG00000154856.13	ENSG00000154856	147495	APCDD1	827.11	1.90637	0.399109	2.26594e-08	7.76526e-07
ENSG00000135414.10	ENSG00000135414	10220	GDF11	359.031	1.90571	0.222715	4.34719e-19	8.88534e-17
ENSG00000130270.16	ENSG00000130270	148229	ATP8B3	69.0115	1.90198	0.48409	6.95531e-07	1.62305e-05
ENSG00000236039.3	ENSG00000236039	101927630	LINC02889	19.6459	1.89694	0.889648	0.000159638	0.00172298
ENSG00000133816.17	ENSG00000133816	9645	MICAL2	1662.2	1.89643	0.187502	2.06539e-25	1.02784e-22
ENSG00000133816.17	ENSG00000133816	84953	MICAL2	1662.2	1.89643	0.187502	2.06539e-25	1.02784e-22
ENSG00000104327.7	ENSG00000104327	793	CALB1	101.341	1.89238	0.298185	5.29534e-12	3.86054e-10
ENSG00000188985.6	ENSG00000188985	NA	DHFRP1	171.543	1.88386	1.9008	0.0028333	0.0181986
ENSG00000139970.17	ENSG00000139970	6252	RTN1	3.54665	1.88051	2.34522	0.00433339	0.0254882
ENSG00000012223.13	ENSG00000012223	4057	LTF	5.37006	1.87755	1.72445	0.00222306	0.0150965
ENSG00000074590.13	NA	NA	NA	404.878	1.8741	1.04657	0.000384117	0.00357302
ENSG00000178752.16	ENSG00000178752	151176	ERFE	52.403	1.87274	0.490525	1.02714e-06	2.27182e-05
ENSG00000229272.2	ENSG00000229272	NA		26.1932	1.871	1.61441	0.0018669	0.0131055
ENSG00000181381.14	ENSG00000181381	91351	DDX60L	420.527	1.86873	0.503191	1.48005e-06	3.12304e-05
ENSG00000128805.15	ENSG00000128805	58504	ARHGAP22	73.273	1.86265	0.547183	4.18942e-06	7.7342e-05
ENSG00000170442.12	ENSG00000170442	3892	KRT86	262.702	1.86167	0.243256	6.3767e-16	8.74105e-14
ENSG00000183722.9	ENSG00000183722	10186	LHFPL6	130.486	1.86077	0.409925	6.15852e-08	1.89236e-06
ENSG00000124813.23	ENSG00000124813	860	RUNX2	312.267	1.85807	0.213861	1.40377e-19	3.18169e-17
ENSG00000185112.6	ENSG00000185112	131583	FAM43A	243.924	1.85764	0.21999	1.12984e-18	2.13754e-16
ENSG00000065989.16	ENSG00000065989	5141	PDE4A	275.777	1.85412	0.275191	4.2224e-13	3.71766e-11
ENSG00000189223.15	ENSG00000189223	654433	PAX8-AS1	147.06	1.85281	0.286541	2.43384e-12	1.88228e-10
ENSG00000111252.11	ENSG00000111252	10019	SH2B3	402.217	1.8502	0.31345	7.13262e-11	4.13367e-09
ENSG00000198846.6	ENSG00000198846	9760	TOX	52.9116	1.84699	0.537103	3.73109e-06	7.01825e-05
ENSG00000270607.1	ENSG00000270607	NA		6.81434	1.84627	1.9066	0.00305644	0.0192643
ENSG00000167644.12	ENSG00000167644	64073	C19orf33	249.499	1.84463	0.562396	6.23098e-06	0.00010947
ENSG00000073792.16	ENSG00000073792	10644	IGF2BP2	1290.37	1.84381	0.204822	8.74692e-21	2.47203e-18
ENSG00000023892.11	ENSG00000023892	50619	DEF6	89.1183	1.84342	0.346753	1.65074e-09	7.27118e-08
ENSG00000109610.6	ENSG00000109610	6649	SOD3	8.35391	1.84213	1.88015	0.00297766	0.018897
ENSG00000154608.14	ENSG00000154608	NA	CEP170P1	20.481	1.83648	0.751109	7.18917e-05	0.000885761
ENSG00000181773.7	ENSG00000181773	2827	GPR3	41.2904	1.8356	0.625481	1.79684e-05	0.000275139
ENSG00000248588.2	ENSG00000248588	NA		76.9101	1.83521	0.348803	2.15479e-09	9.30707e-08
ENSG00000166068.13	ENSG00000166068	161742	SPRED1	402.07	1.83256	0.231397	7.9987e-17	1.22687e-14
ENSG00000048342.17	NA	NA	NA	129.48	1.83124	0.589224	1.06616e-05	0.000175587
ENSG00000166128.13	ENSG00000166128	51762	RAB8B	192.465	1.82978	0.412492	9.27037e-08	2.69996e-06
ENSG00000108306.13	ENSG00000108306	84961	FBXL20	457.361	1.82701	0.663974	3.06898e-05	0.000431807
ENSG00000240024.5	ENSG00000240024	100505687	LINC00888	26.1594	1.82524	0.884534	0.000197882	0.00205812
ENSG00000122870.12	ENSG00000122870	80114	BICC1	309.015	1.8249	0.313167	1.06226e-10	5.94554e-09
ENSG00000261573.1	ENSG00000261573	NA		10.6716	1.81798	1.19552	0.00077736	0.00637826
ENSG00000120318.16	ENSG00000120318	64411	ARAP3	238.932	1.81047	0.307633	7.52412e-11	4.34955e-09
ENSG00000259655.1	ENSG00000259655	NA		4.36355	1.80684	2.09614	0.00402802	0.0240192
ENSG00000165794.10	ENSG00000165794	29986	SLC39A2	16.361	1.80364	0.792516	0.00011498	0.00130951
ENSG00000286042.1	ENSG00000286042	80078	LCAL1	11.8294	1.80045	1.01147	0.000412285	0.00377521
ENSG00000101460.13	ENSG00000101460	84557	MAP1LC3A	10.4082	1.79951	1.82068	0.00298196	0.0189095
ENSG00000272046.1	ENSG00000272046	NA		14.3503	1.79909	1.81023	0.00294205	0.0186978
ENSG00000177191.2	ENSG00000177191	374907	B3GNT8	3.88947	1.79747	2.07827	0.00402493	0.024007
ENSG00000153823.19	ENSG00000153823	55022	PID1	16.3962	1.79507	0.951929	0.000317112	0.0030463
ENSG00000255234.6	ENSG00000255234	NA		172.757	1.7909	0.303494	6.69267e-11	3.90838e-09
ENSG00000170571.12	ENSG00000170571	133418	EMB	6.27117	1.77552	2.38001	0.00513913	0.0293525
ENSG00000081377.17	ENSG00000081377	8555	CDC14B	442.163	1.77468	0.293052	2.668e-11	1.65967e-09
ENSG00000185745.10	ENSG00000185745	3434	IFIT1	84.5421	1.76992	0.805367	0.000144062	0.0015802
ENSG00000162711.18	ENSG00000162711	114548	NLRP3	10.519	1.76664	1.49699	0.00187238	0.013134
ENSG00000108854.16	ENSG00000108854	64750	SMURF2	1227.65	1.76227	0.264357	5.98079e-13	5.20579e-11
ENSG00000154237.13	ENSG00000154237	79705	LRRK1	1447.06	1.74834	0.26661	1.17465e-12	9.46833e-11
ENSG00000109472.14	ENSG00000109472	1363	CPE	100.46	1.74186	0.333587	2.31359e-09	9.91811e-08
ENSG00000174004.6	ENSG00000174004	375387	NRROS	65.3368	1.73905	0.391259	8.16801e-08	2.40956e-06
ENSG00000140526.18	ENSG00000140526	11057	ABHD2	1224.34	1.73463	0.418048	2.71433e-07	7.0851e-06
ENSG00000029153.14	ENSG00000029153	56938	ARNTL2	619.925	1.72622	0.406975	1.86249e-07	5.08179e-06
ENSG00000170122.5	NA	NA	NA	12.6002	1.72131	0.973604	0.000448596	0.0040462
ENSG00000105409.19	ENSG00000105409	478	ATP1A3	143.245	1.72107	0.586941	1.84188e-05	0.00028147
ENSG00000104635.15	ENSG00000104635	23516	SLC39A14	1073.67	1.71928	0.350869	1.05221e-08	3.90393e-07
ENSG00000245522.2	ENSG00000245522	440028	LINC02709	8.34975	1.71803	1.16638	0.000934381	0.00743477
ENSG00000155016.18	ENSG00000155016	113612	CYP2U1	72.0213	1.71088	0.435752	6.29641e-07	1.4829e-05
ENSG00000140263.15	ENSG00000140263	6652	SORD	807.498	1.70789	0.232898	5.44734e-15	6.23503e-13
ENSG00000145335.17	ENSG00000145335	6622	SNCA	9.67243	1.70485	1.52587	0.00227631	0.015376
ENSG00000144815.16	ENSG00000144815	91775	NXPE3	206.918	1.70349	0.287601	5.00611e-11	3.01351e-09
ENSG00000286288.1	ENSG00000286288	NA		59.0294	1.70071	0.348207	1.0993e-08	4.05235e-07
ENSG00000111186.13	ENSG00000111186	81029	WNT5B	74.2837	1.69818	0.636174	4.0504e-05	0.000549625
ENSG00000258947.7	NA	NA	NA	1244.43	1.69718	0.280466	2.34531e-11	1.48723e-09
ENSG00000240694.9	ENSG00000240694	10687	PNMA2	48.4549	1.69559	1.03013	0.000619843	0.00528151
ENSG00000253910.2	ENSG00000253910	56103	PCDHGB2	46.2768	1.69332	0.406314	2.4232e-07	6.39814e-06
ENSG00000048052.22	NA	NA	NA	520.458	1.68952	0.226569	2.10609e-15	2.59208e-13
ENSG00000152495.11	ENSG00000152495	814	CAMK4	79.2181	1.68861	0.653231	5.18688e-05	0.00067234
ENSG00000011028.14	ENSG00000011028	9902	MRC2	253.618	1.68851	0.539992	1.00542e-05	0.000166783
ENSG00000107551.21	ENSG00000107551	83937	RASSF4	35.7845	1.68563	0.846492	0.000261047	0.00258473
ENSG00000168917.9	ENSG00000168917	80723	SLC35G2	32.0548	1.68221	0.634636	4.30189e-05	0.000576946
ENSG00000170498.9	ENSG00000170498	3814	KISS1	32.8126	1.68209	0.894203	0.000347242	0.00329396
ENSG00000198832.10	ENSG00000198832	140606	SELENOM	39.272	1.67794	0.812606	0.000216794	0.00221759
ENSG00000133740.11	ENSG00000133740	1875	E2F5	174.859	1.67768	0.370672	5.3217e-08	1.66554e-06
ENSG00000169067.4	ENSG00000169067	345651	ACTBL2	51.5422	1.67752	0.410775	3.32467e-07	8.43773e-06
ENSG00000152556.17	ENSG00000152556	5213	PFKM	522.919	1.67699	0.378229	7.90696e-08	2.33858e-06
ENSG00000185585.20	ENSG00000185585	169611	OLFML2A	167.938	1.67606	0.275259	1.78163e-11	1.15539e-09
ENSG00000182287.15	ENSG00000182287	8905	AP1S2	237.315	1.67594	0.370509	5.37105e-08	1.67512e-06
ENSG00000259207.9	ENSG00000259207	3690	ITGB3	29.8276	1.66491	0.652072	5.74116e-05	0.000727723
ENSG00000153234.15	ENSG00000153234	4929	NR4A2	809.013	1.66173	0.389778	1.5832e-07	4.39306e-06
ENSG00000143702.16	ENSG00000143702	9859	CEP170	986.411	1.6609	0.373847	7.43981e-08	2.24695e-06
ENSG00000143702.16	ENSG00000143702	645455	CEP170	986.411	1.6609	0.373847	7.43981e-08	2.24695e-06
ENSG00000106692.15	ENSG00000106692	2218	FKTN	391.087	1.65847	0.342937	1.27732e-08	4.61932e-07
ENSG00000162772.17	ENSG00000162772	467	ATF3	1022.07	1.65812	0.310692	1.09503e-09	4.98358e-08
ENSG00000131459.13	ENSG00000131459	9945	GFPT2	140.454	1.65387	0.574693	2.20032e-05	0.00032857
ENSG00000224086.6	ENSG00000224086	NA	PPM1F-AS1	97.2917	1.65065	0.630342	4.78193e-05	0.000631668
ENSG00000183668.18	ENSG00000183668	5678	PSG9	275.719	1.65044	0.303899	6.59419e-10	3.11889e-08
ENSG00000023608.5	ENSG00000023608	6617	SNAPC1	318.887	1.64425	0.326716	4.87348e-09	1.97808e-07
ENSG00000237550.5	ENSG00000237550	NA		1608.33	1.64412	0.899206	0.000409165	0.00375114
ENSG00000166033.13	ENSG00000166033	5654	HTRA1	94.1448	1.64351	0.539242	1.29431e-05	0.000207488
ENSG00000223839.8	ENSG00000223839	100133036	FAM95B1	11.2196	1.63776	1.57406	0.00288282	0.0184209
ENSG00000243243.5	ENSG00000243243	NA		7.0379	1.62811	1.9337	0.00473947	0.0274465
ENSG00000100558.9	ENSG00000100558	26499	PLEK2	242.437	1.6239	0.298054	5.63098e-10	2.69675e-08
ENSG00000125257.16	ENSG00000125257	10257	ABCC4	338.836	1.62131	0.331623	9.26384e-09	3.49947e-07
ENSG00000287091.1	ENSG00000287091	NA		4.04022	1.61951	1.99437	0.0051098	0.0292215
ENSG00000167600.14	ENSG00000167600	29785	CYP2S1	404.47	1.6175	0.315107	2.80071e-09	1.17856e-07
ENSG00000142619.4	ENSG00000142619	51702	PADI3	160.265	1.61599	0.297781	6.18394e-10	2.95538e-08
ENSG00000188042.8	ENSG00000188042	10123	ARL4C	1111.09	1.61414	0.269191	2.582e-11	1.61616e-09
ENSG00000175556.17	ENSG00000175556	79836	LONRF3	100.232	1.61173	0.434127	1.29821e-06	2.7931e-05
ENSG00000266086.3	ENSG00000266086	NA		106.248	1.6098	0.607505	4.4377e-05	0.00059304
ENSG00000165650.12	ENSG00000165650	118987	PDZD8	978.029	1.60174	0.313733	3.09933e-09	1.29e-07
ENSG00000139220.17	ENSG00000139220	8499	PPFIA2	4.37883	1.5971	2.30198	0.00648718	0.035066
ENSG00000250510.8	ENSG00000250510	27239	GPR162	3.66334	1.59501	2.06049	0.005655	0.0315819
ENSG00000244115.1	ENSG00000244115	552891	DNAJC25-GNG10	40.0627	1.58366	0.503535	9.42077e-06	0.000157187
ENSG00000257622.1	ENSG00000257622	NA		19.6125	1.57739	0.896618	0.000516638	0.00453137
ENSG00000116761.12	ENSG00000116761	1491	CTH	227.478	1.57121	0.39464	4.44743e-07	1.08656e-05
ENSG00000228742.11	ENSG00000228742	NA	LINC02577	79.085	1.56936	0.410422	8.23348e-07	1.8773e-05
ENSG00000273812.3	ENSG00000273812	NA		27.9295	1.56736	0.602972	5.25528e-05	0.000677677
ENSG00000137198.10	ENSG00000137198	2766	GMPR	36.562	1.56669	0.934952	0.000643179	0.00544715
ENSG00000163291.14	ENSG00000163291	152559	PAQR3	276.108	1.56612	0.383964	2.98558e-07	7.70529e-06
ENSG00000206052.11	ENSG00000206052	220164	DOK6	5.14772	1.56369	2.28669	0.0067898	0.0363159
ENSG00000134072.11	ENSG00000134072	8536	CAMK1	86.8426	1.56205	0.584385	4.2248e-05	0.000568907
ENSG00000127418.15	ENSG00000127418	53834	FGFRL1	410.941	1.56143	0.451891	3.21677e-06	6.1519e-05
ENSG00000115419.13	ENSG00000115419	2744	GLS	856.703	1.56121	0.241119	1.14894e-12	9.36001e-11
ENSG00000120051.15	ENSG00000120051	159686	CFAP58	8.51731	1.55806	1.36908	0.00240066	0.0160408
ENSG00000204262.14	ENSG00000204262	1290	COL5A2	2833.53	1.55748	0.171842	2.4058e-21	7.44236e-19
ENSG00000101096.20	ENSG00000101096	4773	NFATC2	497.621	1.55631	0.173591	5.77346e-21	1.71644e-18
ENSG00000081189.16	ENSG00000081189	4208	MEF2C	178.478	1.55615	1.48229	0.00298604	0.0189248
ENSG00000012171.20	ENSG00000012171	7869	SEMA3B	216.465	1.55405	0.384228	3.38115e-07	8.57157e-06
ENSG00000170175.11	ENSG00000170175	1140	CHRNB1	203.808	1.54703	0.459955	4.43213e-06	8.12333e-05
ENSG00000177990.12	ENSG00000177990	283417	DPY19L2	3.2962	1.53967	2.19057	0.00677351	0.0362542
ENSG00000120693.14	ENSG00000120693	4093	SMAD9	13.5426	1.53925	0.841993	0.000450078	0.00405585
ENSG00000166432.15	ENSG00000166432	84460	ZMAT1	7.12731	1.53684	1.67383	0.00419803	0.0248067
ENSG00000143322.21	ENSG00000143322	27	ABL2	1913.05	1.53649	0.2671	8.19771e-11	4.65662e-09
ENSG00000183929.7	ENSG00000183929	NA	DUSP5P1	7.33374	1.53631	1.2473	0.00194793	0.0135456
ENSG00000204542.3	ENSG00000204542	29113	C6orf15	113.685	1.53068	0.362021	1.52857e-07	4.25177e-06
ENSG00000167693.17	ENSG00000167693	64359	NXN	657.659	1.53061	0.319146	1.18494e-08	4.3125e-07
ENSG00000138759.19	ENSG00000138759	80144	FRAS1	254.648	1.52981	0.437318	2.71512e-06	5.32617e-05
ENSG00000089723.10	ENSG00000089723	78990	OTUB2	57.0291	1.527	0.382713	4.08751e-07	1.00831e-05
ENSG00000214110.3	ENSG00000214110	NA	LDHAP4	22.4448	1.52357	1.18121	0.00171346	0.0121891
ENSG00000237491.10	ENSG00000237491	105378580	LINC01409	80.9869	1.52253	0.375427	3.11166e-07	7.95001e-06
ENSG00000146776.14	NA	NA	NA	97.1255	1.51936	0.585543	5.46132e-05	0.000698439
ENSG00000170962.13	ENSG00000170962	80310	PDGFD	8.2717	1.51745	1.72031	0.00465509	0.0270674
ENSG00000153563.16	ENSG00000153563	925	CD8A	8.69833	1.51637	1.6016	0.00397158	0.023763
ENSG00000196456.13	ENSG00000196456	285971	ZNF775	59.1089	1.51453	0.425381	2.14151e-06	4.33069e-05
ENSG00000151623.15	ENSG00000151623	4306	NR3C2	66.433	1.5143	0.850824	0.000521818	0.00456631
ENSG00000226308.1	ENSG00000226308	NA		33.6318	1.51038	1.47658	0.00330766	0.0205758
ENSG00000196358.11	ENSG00000196358	84628	NTNG2	3.4714	1.5101	1.87696	0.00564106	0.0315349
ENSG00000250548.7	ENSG00000250548	101927780	LINC01303	14.5069	1.5093	1.6897	0.00455724	0.026593
ENSG00000165322.18	ENSG00000165322	94134	ARHGAP12	578.306	1.50867	0.160404	7.87628e-23	2.81725e-20
ENSG00000237187.9	ENSG00000237187	441094	NR2F1-AS1	172.003	1.50812	0.825683	0.000466267	0.00416938
ENSG00000240891.8	ENSG00000240891	257068	PLCXD2	90.2932	1.50495	0.293894	2.24233e-09	9.66692e-08
ENSG00000207524.1	ENSG00000207524	NA	RNU6-33P	12.581	1.50444	1.17822	0.00179988	0.0126935
ENSG00000267053.8	ENSG00000267053	NA		99.087	1.49785	0.375136	3.90578e-07	9.67654e-06
ENSG00000182511.12	ENSG00000182511	2242	FES	6.2849	1.49558	1.68789	0.00468718	0.0272026
ENSG00000204934.10	ENSG00000204934	401431	ATP6V0E2-AS1	63.0469	1.49439	0.426038	2.57654e-06	5.10227e-05
ENSG00000164932.13	ENSG00000164932	115908	CTHRC1	3.50358	1.49419	1.77901	0.0052508	0.0298785
ENSG00000006125.18	ENSG00000006125	163	AP2B1	4371.84	1.49394	0.2312	9.53136e-13	8.05136e-11
ENSG00000268870.1	ENSG00000268870	NA		5.74933	1.49301	2.20405	0.00736128	0.038544
ENSG00000090530.10	ENSG00000090530	55214	P3H2	651.945	1.4883	0.538612	3.29637e-05	0.000459284
ENSG00000153162.9	ENSG00000153162	654	BMP6	44.843	1.48393	0.937306	0.000879374	0.0070609
ENSG00000149150.9	ENSG00000149150	8501	SLC43A1	72.1388	1.4809	0.573324	5.78523e-05	0.000732092
ENSG00000111058.8	ENSG00000111058	79611	ACSS3	43.3959	1.47809	1.82665	0.00572212	0.0318558
ENSG00000196639.7	ENSG00000196639	3269	HRH1	105.925	1.47675	0.369227	3.70796e-07	9.28694e-06
ENSG00000139292.13	ENSG00000139292	8549	LGR5	3.92827	1.47539	2.20686	0.00758513	0.039356
ENSG00000101230.6	ENSG00000101230	140862	ISM1	5.12523	1.47491	1.74066	0.00523551	0.0298211
ENSG00000101871.16	ENSG00000101871	4281	MID1	1558.92	1.47447	0.229346	1.08295e-12	8.94974e-11
ENSG00000233830.2	ENSG00000233830	NA	EIF4HP1	5.0142	1.47387	2.21393	0.00762395	0.0395395
ENSG00000173706.14	ENSG00000173706	57493	HEG1	651.798	1.47334	0.325646	3.74804e-08	1.21358e-06
ENSG00000168702.18	ENSG00000168702	53353	LRP1B	5.66769	1.47249	2.01746	0.00685624	0.0365688
ENSG00000165626.17	ENSG00000165626	222389	BEND7	350.849	1.46976	0.539085	3.73304e-05	0.000511106
ENSG00000188312.14	ENSG00000188312	401541	CENPP	204.692	1.46077	0.618482	0.00011335	0.00129547
ENSG00000157214.14	ENSG00000157214	261729	STEAP2	23.5274	1.45865	1.24271	0.00240613	0.0160633
ENSG00000276672.1	ENSG00000276672	NA		63.0943	1.45765	0.553545	5.0263e-05	0.000656747
ENSG00000108797.12	ENSG00000108797	8506	CNTNAP1	86.4995	1.45685	0.536168	3.8679e-05	0.000527047
ENSG00000110852.4	NA	NA	NA	12.3531	1.45555	1.41828	0.0034362	0.021214
ENSG00000180801.14	ENSG00000180801	79642	ARSJ	368.875	1.45474	0.463005	9.47323e-06	0.000157947
ENSG00000149260.18	ENSG00000149260	726	CAPN5	179.241	1.45022	0.26371	2.55089e-10	1.31817e-08
ENSG00000106089.12	ENSG00000106089	6804	STX1A	292.658	1.44897	0.203529	8.99477e-15	1.00443e-12
ENSG00000129187.14	NA	NA	NA	610.061	1.44517	0.312107	2.16569e-08	7.43283e-07
ENSG00000142178.9	ENSG00000142178	150094	SIK1	966.869	1.44514	0.356086	2.79526e-07	7.25499e-06
ENSG00000166313.19	ENSG00000166313	322	APBB1	135.297	1.4434	0.356741	2.93848e-07	7.5923e-06
ENSG00000134954.14	ENSG00000134954	2113	ETS1	2453.52	1.44291	0.197452	2.23653e-15	2.72334e-13
ENSG00000186847.6	ENSG00000186847	3861	KRT14	1812.95	1.44243	0.344836	1.63511e-07	4.52065e-06
ENSG00000170454.6	ENSG00000170454	9119	KRT75	166.641	1.43966	0.619517	0.000128895	0.00144641
ENSG00000169213.7	ENSG00000169213	5865	RAB3B	131.647	1.43908	0.48146	1.60247e-05	0.00024955
ENSG00000126562.17	ENSG00000126562	65266	WNK4	74.7717	1.43827	1.01286	0.00137218	0.0101656
ENSG00000124479.11	ENSG00000124479	4693	NDP	3.84048	1.43815	2.18582	0.00800115	0.0409576
ENSG00000170802.16	ENSG00000170802	3344	FOXN2	295.837	1.43536	0.205819	2.35054e-14	2.44585e-12
ENSG00000073060.16	NA	NA	NA	620.157	1.43521	0.348756	2.16905e-07	5.80748e-06
ENSG00000064300.9	ENSG00000064300	4804	NGFR	7.72168	1.43465	1.25888	0.00267188	0.0173912
ENSG00000232810.4	ENSG00000232810	7124	TNF	29.5132	1.434	0.910732	0.000950552	0.00753986
ENSG00000064199.7	ENSG00000064199	53340	SPA17	100.379	1.43306	0.353634	2.82743e-07	7.33018e-06
ENSG00000140931.20	ENSG00000140931	123920	CMTM3	93.2848	1.429	0.493739	2.20708e-05	0.000329364
ENSG00000152684.11	ENSG00000152684	53918	PELO	542.932	1.42751	0.257517	1.85745e-10	9.89916e-09
ENSG00000163072.16	ENSG00000163072	115677	NOSTRIN	4.42074	1.42583	1.91772	0.00694147	0.0369029
ENSG00000165996.14	ENSG00000165996	9200	HACD1	134.547	1.42466	0.495856	2.37066e-05	0.000348774
ENSG00000057657.17	ENSG00000057657	639	PRDM1	339.39	1.42454	0.445255	7.74871e-06	0.000133185
ENSG00000134955.12	ENSG00000134955	219855	SLC37A2	142.554	1.42304	0.500709	2.62817e-05	0.000379105
ENSG00000105388.16	ENSG00000105388	1048	CEACAM5	82.6349	1.42048	0.721913	0.00035465	0.00335343
ENSG00000170523.3	ENSG00000170523	3889	KRT83	11.4405	1.42027	0.891238	0.000922406	0.00735739
ENSG00000070404.10	ENSG00000070404	10272	FSTL3	285.41	1.41892	0.405773	2.59762e-06	5.13511e-05
ENSG00000079819.19	ENSG00000079819	2037	EPB41L2	1342.89	1.41852	0.276642	1.71717e-09	7.54501e-08
ENSG00000161714.12	ENSG00000161714	113026	PLCD3	749.763	1.41644	0.203639	2.44127e-14	2.49489e-12
ENSG00000261377.5	ENSG00000261377	NA	PDCD6IPP2	16.5614	1.41302	0.862831	0.00083509	0.00677183
ENSG00000100439.10	ENSG00000100439	63874	ABHD4	303.57	1.41164	0.579052	9.43414e-05	0.00111668
ENSG00000124496.12	ENSG00000124496	55809	TRERF1	186.734	1.40979	0.396307	2.05431e-06	4.16872e-05
ENSG00000139211.7	ENSG00000139211	347902	AMIGO2	582.137	1.40942	0.375514	9.49985e-07	2.11933e-05
ENSG00000267757.4	ENSG00000267757	100287177	EML2-AS1	14.3053	1.40824	0.806557	0.00064066	0.00542934
ENSG00000136161.13	ENSG00000136161	1102	RCBTB2	14.4885	1.40689	1.05578	0.00174959	0.0124076
ENSG00000125968.9	ENSG00000125968	3397	ID1	851.614	1.40461	0.266267	7.56935e-10	3.55077e-08
ENSG00000091039.17	ENSG00000091039	114882	OSBPL8	918.995	1.40357	0.203767	3.68151e-14	3.71265e-12
ENSG00000119900.9	ENSG00000119900	79627	OGFRL1	1310.97	1.40105	0.254858	2.2138e-10	1.15704e-08
ENSG00000101849.17	ENSG00000101849	6907	TBL1X	594.831	1.3985	0.297684	1.42916e-08	5.12793e-07
ENSG00000136826.15	ENSG00000136826	9314	KLF4	777.502	1.39502	0.25759	3.42619e-10	1.72759e-08
ENSG00000136193.17	ENSG00000136193	9805	SCRN1	3501.67	1.39152	0.172329	4.53367e-18	7.98344e-16
ENSG00000141682.12	ENSG00000141682	5366	PMAIP1	417.795	1.38832	0.240925	4.66027e-11	2.82978e-09
ENSG00000245662.4	ENSG00000245662	NA	LINC02211	14.7794	1.38621	0.857962	0.000911726	0.0072849
ENSG00000277778.2	ENSG00000277778	595135	PGM5P2	37.9246	1.38575	0.687619	0.000324787	0.00310829
ENSG00000160471.13	ENSG00000160471	125965	COX6B2	23.8563	1.38566	1.22746	0.00288319	0.0184209
ENSG00000044115.21	ENSG00000044115	1495	CTNNA1	2829.32	1.38352	0.224643	4.15767e-12	3.09017e-10
ENSG00000253880.1	ENSG00000253880	NA		7.19323	1.38287	1.29793	0.00335506	0.0208141
ENSG00000082805.20	ENSG00000082805	23085	ERC1	1166.69	1.38282	0.209102	2.19089e-13	1.99023e-11
ENSG00000145012.13	ENSG00000145012	4026	LPP	1059.93	1.38167	0.305958	3.3145e-08	1.08533e-06
ENSG00000162039.17	ENSG00000162039	254528	MEIOB	10.1129	1.3798	0.991369	0.00157305	0.0113311
ENSG00000151835.16	ENSG00000151835	26278	SACS	198.564	1.37756	1.39344	0.0040451	0.0240959
ENSG00000151689.13	ENSG00000151689	3628	INPP1	148.099	1.37657	0.485198	2.73347e-05	0.000393056
ENSG00000246228.6	ENSG00000246228	727677	CASC8	105.811	1.37517	0.45072	1.31806e-05	0.000210082
ENSG00000137142.5	ENSG00000137142	347252	IGFBPL1	429.864	1.37134	0.358949	7.05688e-07	1.64173e-05
ENSG00000060558.4	ENSG00000060558	2769	GNA15	242.559	1.36925	0.302615	3.11787e-08	1.02845e-06
ENSG00000255464.1	ENSG00000255464	NA	SEPTIN14P8	5.15281	1.3675	2.11292	0.00877517	0.0441012
ENSG00000123843.13	ENSG00000123843	725	C4BPB	21.772	1.36705	0.744962	0.000537019	0.00467431
ENSG00000137502.10	ENSG00000137502	27314	RAB30	161.292	1.3668	0.33826	2.77808e-07	7.23503e-06
ENSG00000248431.2	ENSG00000248431	NA		9.59825	1.36583	1.14423	0.00253635	0.0166941
ENSG00000171552.14	ENSG00000171552	598	BCL2L1	3993.01	1.36274	0.278272	4.95238e-09	2.00655e-07
ENSG00000121743.4	ENSG00000121743	2700	GJA3	47.8739	1.3626	0.519729	5.56474e-05	0.000709458
ENSG00000144730.19	ENSG00000144730	54756	IL17RD	467.246	1.36201	0.263775	1.23558e-09	5.54606e-08
ENSG00000280987.4	ENSG00000280987	9782		89.875	1.36102	0.719436	0.000466442	0.00416938
ENSG00000256288.1	ENSG00000256288	113523642	LINC02617	16.1814	1.36081	1.2161	0.00303199	0.0191523
ENSG00000204196.5	ENSG00000204196	NA	RPL12P16	8.28659	1.35844	2.10717	0.00889562	0.0445209
ENSG00000288597.1	ENSG00000288597	NA		231.436	1.35822	0.418582	6.61426e-06	0.000115583
ENSG00000136014.12	ENSG00000136014	84101	USP44	13.3044	1.3578	1.03786	0.00196513	0.013655
ENSG00000165046.13	ENSG00000165046	137994	LETM2	130.143	1.35624	0.454614	1.68135e-05	0.000259373
ENSG00000066697.15	ENSG00000066697	91283	MSANTD3	551.953	1.35575	0.297784	2.67313e-08	9.01226e-07
ENSG00000228340.6	ENSG00000228340	284757	MIR646HG	47.3377	1.35542	0.666065	0.000319355	0.00306399
ENSG00000233327.11	ENSG00000233327	NA	USP32P2	31.4356	1.35214	0.825526	0.000902944	0.00721977
ENSG00000160991.16	ENSG00000160991	80228	ORAI2	566.49	1.34872	0.2634	1.50842e-09	6.69199e-08
ENSG00000203721.7	ENSG00000203721	554279	LINC00862	28.2095	1.34801	0.71382	0.000478684	0.00426103
ENSG00000187079.20	ENSG00000187079	7003	TEAD1	2346.08	1.34775	0.282439	9.05611e-09	3.43327e-07
ENSG00000206190.12	ENSG00000206190	57194	ATP10A	242.377	1.34766	1.07541	0.00226028	0.0153038
ENSG00000260001.6	NA	NA	NA	39.5145	1.3475	0.589151	0.00015729	0.00170245
ENSG00000285331.2	ENSG00000285331	145783		33.0558	1.34343	0.650524	0.000298263	0.0028907
ENSG00000114166.8	ENSG00000114166	8850	KAT2B	119.005	1.34107	0.560887	0.000116221	0.0013197
ENSG00000188211.9	ENSG00000188211	374383	NCR3LG1	43.7188	1.33757	0.481028	3.38352e-05	0.000468859
ENSG00000072422.17	ENSG00000072422	9886	RHOBTB1	200.851	1.3373	0.3323	2.91418e-07	7.538e-06
ENSG00000231298.7	ENSG00000231298	100216001	MANCR	194.178	1.33629	0.487432	3.85575e-05	0.000525704
ENSG00000163734.4	ENSG00000163734	2921	CXCL3	8.50385	1.33267	1.20975	0.00325896	0.0203265
ENSG00000156273.16	ENSG00000156273	571	BACH1	470.635	1.33124	0.401811	5.16116e-06	9.28117e-05
ENSG00000156273.16	ENSG00000156273	100379661	BACH1	470.635	1.33124	0.401811	5.16116e-06	9.28117e-05
ENSG00000247796.3	ENSG00000247796	257396		54.4322	1.32467	0.372062	1.99032e-06	4.0717e-05
ENSG00000143067.5	ENSG00000143067	90874	ZNF697	207.28	1.32208	0.305909	7.60242e-08	2.28178e-06
ENSG00000256268.2	ENSG00000256268	105369807	LINC02454	5.42656	1.32109	1.49235	0.00546835	0.0308329
ENSG00000160145.15	ENSG00000160145	8997	KALRN	28.5017	1.32023	0.608092	0.000227738	0.00230987
ENSG00000107984.10	ENSG00000107984	22943	DKK1	1011.51	1.31937	0.853677	0.00118428	0.00904284
ENSG00000109944.11	ENSG00000109944	79864	JHY	39.549	1.31909	0.50693	6.1581e-05	0.000773292
ENSG00000151414.15	ENSG00000151414	140609	NEK7	825.634	1.31826	0.291655	2.98042e-08	9.90242e-07
ENSG00000188647.13	ENSG00000188647	375743	PTAR1	537.595	1.31672	0.332728	3.85034e-07	9.57025e-06
ENSG00000084112.15	ENSG00000084112	54434	SSH1	1104.4	1.31631	0.192819	3.92221e-14	3.93803e-12
ENSG00000136040.9	ENSG00000136040	10154	PLXNC1	4.69084	1.31569	1.56688	0.00612664	0.0335557
ENSG00000068489.13	ENSG00000068489	55771	PRR11	2362	1.31544	0.377743	2.70644e-06	5.31809e-05
ENSG00000147689.16	ENSG00000147689	84985	FAM83A	62.4365	1.31508	0.857914	0.00122832	0.00928013
ENSG00000215866.8	ENSG00000215866	100996702	LINC01356	11.2412	1.31428	1.08499	0.00259486	0.0169719
ENSG00000250320.6	ENSG00000250320	NA	EDIL3-DT	15.6377	1.31187	1.09596	0.00268908	0.0174684
ENSG00000012124.17	ENSG00000012124	933	CD22	285	1.31169	0.232461	7.55975e-11	4.35914e-09
ENSG00000142623.11	ENSG00000142623	29943	PADI1	930.047	1.3112	0.480458	4.1029e-05	0.000555104
ENSG00000036448.10	ENSG00000036448	9172	MYOM2	5.52789	1.31072	2.1833	0.00985003	0.048068
ENSG00000238058.2	ENSG00000238058	NA		14.6755	1.30882	0.985069	0.00200001	0.013853
ENSG00000181904.9	ENSG00000181904	134553	C5orf24	625.432	1.30765	0.224899	2.70717e-11	1.67947e-09
ENSG00000123685.9	ENSG00000123685	55509	BATF3	40.6618	1.3065	0.780505	0.000880803	0.00706989
ENSG00000176076.7	ENSG00000176076	23630	KCNE5	3.94108	1.30552	1.65583	0.00698542	0.0370849
ENSG00000063127.16	ENSG00000063127	28968	SLC6A16	23.9887	1.30398	1.00372	0.00215411	0.0147288
ENSG00000053918.18	ENSG00000053918	3784	KCNQ1	81.6154	1.30368	0.488629	5.05021e-05	0.000659119
ENSG00000244509.4	ENSG00000244509	27350	APOBEC3C	951.132	1.30175	0.234925	1.33197e-10	7.2426e-09
ENSG00000155269.12	ENSG00000155269	27201	GPR78	6.25665	1.30108	1.18607	0.0034202	0.0211266
ENSG00000131018.24	ENSG00000131018	23345	SYNE1	101.134	1.29712	0.59116	0.000219537	0.00224059
ENSG00000152804.11	ENSG00000152804	3087	HHEX	77.0673	1.29619	0.398842	6.62169e-06	0.000115624
ENSG00000158714.11	ENSG00000158714	56833	SLAMF8	3.91359	1.29494	2.10572	0.0099423	0.048415
ENSG00000162383.13	ENSG00000162383	6512	SLC1A7	7.43244	1.29066	1.20159	0.00364831	0.0222653
ENSG00000249673.7	ENSG00000249673	NA	NOP14-AS1	190.62	1.28802	0.379718	3.87199e-06	7.25348e-05
ENSG00000274712.2	ENSG00000274712	NA		26.0922	1.28608	0.657146	0.00043417	0.00394875
ENSG00000177181.15	ENSG00000177181	284716	RIMKLA	73.3389	1.28584	0.642616	0.000385203	0.00357964
ENSG00000224864.4	ENSG00000224864	NA		18.4043	1.28516	0.66257	0.00045577	0.00409477
ENSG00000130005.13	ENSG00000130005	2593	GAMT	182.988	1.2846	0.452829	2.92541e-05	0.00041491
ENSG00000175711.8	ENSG00000175711	146712	B3GNTL1	116.49	1.28441	0.53614	0.000122318	0.00138004
ENSG00000111780.8	ENSG00000111780	NA		41.22	1.2843	0.957033	0.00200845	0.0138946
ENSG00000139112.11	ENSG00000139112	23710	GABARAPL1	752.041	1.28419	0.268017	7.51271e-09	2.90018e-07
ENSG00000087074.8	ENSG00000087074	23645	PPP1R15A	2631.11	1.28249	0.263366	5.02693e-09	2.026e-07
ENSG00000237352.4	ENSG00000237352	NA	LINC01358	44.062	1.28038	1.65052	0.00737502	0.0385704
ENSG00000163069.13	ENSG00000163069	6443	SGCB	277.145	1.27734	0.417389	1.34381e-05	0.000213184
ENSG00000023445.16	ENSG00000023445	330	BIRC3	499.348	1.27711	0.235342	2.44998e-10	1.26889e-08
ENSG00000129654.8	ENSG00000129654	2302	FOXJ1	106.12	1.27678	0.892044	0.00165268	0.0118265
ENSG00000150867.14	ENSG00000150867	5305	PIP4K2A	458.573	1.27669	0.363199	2.40071e-06	4.79556e-05
ENSG00000157212.19	ENSG00000157212	22976	PAXIP1	651.432	1.27562	0.299574	9.90037e-08	2.85404e-06
ENSG00000138678.11	ENSG00000138678	84803	GPAT3	196.291	1.27194	0.691901	0.000609189	0.00519477
ENSG00000155918.8	ENSG00000155918	154064	RAET1L	28.2273	1.27079	0.655672	0.000467604	0.00417651
ENSG00000164867.11	ENSG00000164867	4846	NOS3	23.3241	1.26928	1.15908	0.00357507	0.0219412
ENSG00000135960.10	ENSG00000135960	10913	EDAR	47.0049	1.26739	0.978594	0.00228976	0.0154441
ENSG00000274265.5	ENSG00000274265	NA		33.9745	1.26612	0.784185	0.00108483	0.00839266
ENSG00000266066.1	ENSG00000266066	NA	POLRMTP1	19.7008	1.2646	0.798432	0.001172	0.00896706
ENSG00000130513.6	ENSG00000130513	9518	GDF15	44.5425	1.26045	0.835955	0.00141597	0.0104059
ENSG00000184906.11	ENSG00000184906	101929583		4.48979	1.2567	1.77301	0.00879279	0.0441607
ENSG00000110841.14	ENSG00000110841	8496	PPFIBP1	1066.17	1.25594	0.284719	4.80003e-08	1.51771e-06
ENSG00000275993.3	ENSG00000275993	102724428	SIK1B	280.571	1.25446	0.546253	0.0001721	0.00182394
ENSG00000197381.16	ENSG00000197381	104	ADARB1	652.9	1.25335	0.553933	0.000190741	0.00199654
ENSG00000165512.5	ENSG00000165512	7570	ZNF22	343.893	1.25264	0.366637	3.586e-06	6.76199e-05
ENSG00000249867.6	ENSG00000249867	NA	LINC02742	39.7454	1.25168	0.544613	0.000171845	0.00182208
ENSG00000241280.1	ENSG00000241280	NA		46.4451	1.25161	0.986583	0.00248752	0.0164579
ENSG00000284620.2	ENSG00000284620	NA		5.11483	1.25024	1.38604	0.0056668	0.0316401
ENSG00000102265.12	ENSG00000102265	7076	TIMP1	798.277	1.24741	0.263941	1.01887e-08	3.7987e-07
ENSG00000134668.12	ENSG00000134668	90853	SPOCD1	48.5986	1.24587	0.744029	0.000966321	0.00764376
ENSG00000186704.9	ENSG00000186704	NA	DTX2P1	17.6547	1.244	1.24126	0.00454614	0.0265553
ENSG00000264044.1	ENSG00000264044	NA		5.24851	1.24294	1.47637	0.00656678	0.0353876
ENSG00000178660.6	ENSG00000178660	NA	ARMC10P1	10.5307	1.24247	1.90874	0.0100363	0.0486965
ENSG00000223749.11	ENSG00000223749	NA	MIR503HG	63.5703	1.24086	0.485882	7.87093e-05	0.000957901
ENSG00000119927.14	ENSG00000119927	57678	GPAM	203.786	1.2385	0.499666	0.000100374	0.00116994
ENSG00000179477.11	ENSG00000179477	242	ALOX12B	4.65066	1.23659	1.62989	0.00802199	0.0410459
ENSG00000161682.15	ENSG00000161682	284069	FAM171A2	100.646	1.23484	0.41507	1.89971e-05	0.000288574
ENSG00000177030.17	ENSG00000177030	10522	DEAF1	335.851	1.23296	0.566591	0.00025388	0.00252358
ENSG00000115325.13	NA	NA	NA	72.6857	1.23293	0.336014	1.31231e-06	2.82079e-05
ENSG00000180881.19	ENSG00000180881	84698	CAPS2	21.2257	1.23284	0.736586	0.000989276	0.00779034
ENSG00000154734.16	ENSG00000154734	9510	ADAMTS1	13.2495	1.23275	0.798187	0.00135709	0.0100741
ENSG00000118997.14	ENSG00000118997	56171	DNAH7	9.10587	1.23118	1.2328	0.00465721	0.0270728
ENSG00000138642.15	ENSG00000138642	55008	HERC6	146.447	1.22936	0.355493	3.0973e-06	5.96329e-05
ENSG00000234498.3	ENSG00000234498	387841	RPL13AP20	69.4292	1.22579	0.603004	0.00038686	0.00358952
ENSG00000168282.6	ENSG00000168282	4247	MGAT2	569.507	1.22503	0.315516	5.34147e-07	1.28307e-05
ENSG00000129682.16	ENSG00000129682	2258	FGF13	22.3197	1.22489	0.951575	0.0024859	0.016452
ENSG00000111863.13	ENSG00000111863	84830	ADTRP	24.2617	1.2247	1.02448	0.00304611	0.0192164
ENSG00000185008.17	ENSG00000185008	6092	ROBO2	8.36449	1.22369	1.33884	0.00568665	0.0317122
ENSG00000105976.16	ENSG00000105976	4233	MET	2959.13	1.22294	0.31764	6.1548e-07	1.45553e-05
ENSG00000254488.1	ENSG00000254488	NA		31.2229	1.21892	0.834387	0.00169165	0.0120601
ENSG00000232110.8	NA	NA	NA	30.4094	1.21806	1.09587	0.00369703	0.0224907
ENSG00000110031.13	ENSG00000110031	9404	LPXN	101.603	1.21806	0.419553	2.50008e-05	0.000363608
ENSG00000101265.16	ENSG00000101265	9770	RASSF2	55.5122	1.21546	0.341109	2.05595e-06	4.16872e-05
ENSG00000164294.14	ENSG00000164294	493869	GPX8	362.686	1.2134	0.344032	2.38582e-06	4.76998e-05
ENSG00000234810.4	ENSG00000234810	NA		20.4292	1.2131	0.711662	0.000946901	0.00752133
ENSG00000241104.5	ENSG00000241104	284344	CEACAMP10	23.3799	1.21162	0.778379	0.00136616	0.0101342
ENSG00000131019.11	ENSG00000131019	79465	ULBP3	157.984	1.20843	0.283712	9.89717e-08	2.85404e-06
ENSG00000144824.21	ENSG00000144824	90102	PHLDB2	1027.99	1.20819	0.203621	1.12144e-11	7.73255e-10
ENSG00000143469.20	ENSG00000143469	255928	SYT14	33.4515	1.2063	0.761621	0.00129125	0.00966307
ENSG00000175197.12	ENSG00000175197	1649	DDIT3	166.723	1.20555	0.327074	1.2522e-06	2.70684e-05
ENSG00000151466.12	ENSG00000151466	132320	SCLT1	257.272	1.20405	0.227217	4.74443e-10	2.32569e-08
ENSG00000138134.12	ENSG00000138134	57559	STAMBPL1	285.013	1.20163	0.359561	5.03053e-06	9.07478e-05
ENSG00000139354.11	ENSG00000139354	283431	GAS2L3	465.149	1.20157	0.278397	7.61522e-08	2.28178e-06
ENSG00000275989.2	ENSG00000275989	NA		6.83651	1.19879	1.51422	0.00774443	0.0400103
ENSG00000107282.8	ENSG00000107282	320	APBA1	150.873	1.19829	0.818239	0.00173767	0.0123383
ENSG00000198146.4	ENSG00000198146	54989	ZNF770	506.345	1.19806	0.461413	7.29491e-05	0.000896378
ENSG00000130449.6	ENSG00000130449	57688	ZSWIM6	330.226	1.19694	0.304387	4.39341e-07	1.07451e-05
ENSG00000113532.13	ENSG00000113532	7903	ST8SIA4	24.8076	1.19291	0.73643	0.00121139	0.00917945
ENSG00000129451.12	ENSG00000129451	5655	KLK10	1746.13	1.19138	0.383565	1.24709e-05	0.000200763
ENSG00000196139.14	ENSG00000196139	8644	AKR1C3	70.5477	1.19099	0.481546	0.000109832	0.00126345
ENSG00000179222.18	ENSG00000179222	9500	MAGED1	285.181	1.18945	0.405741	2.35448e-05	0.000346839
ENSG00000107719.9	ENSG00000107719	27143	PALD1	148.035	1.1888	0.514012	0.000181642	0.00191532
ENSG00000163673.7	ENSG00000163673	85443	DCLK3	19.7208	1.18789	1.5453	0.00826435	0.042023
ENSG00000101443.18	ENSG00000101443	10406	WFDC2	7.8679	1.18706	1.06172	0.00381615	0.0229712
ENSG00000204792.2	ENSG00000204792	NA	LINC01291	7.6752	1.18617	1.37043	0.00664034	0.0356993
ENSG00000235448.3	ENSG00000235448	NA	LURAP1L-AS1	10.3381	1.18544	0.869295	0.00223666	0.015178
ENSG00000140859.16	ENSG00000140859	3801	KIFC3	841.329	1.18388	0.512005	0.000183522	0.00193157
ENSG00000197045.13	ENSG00000197045	2764	GMFB	486.755	1.18386	0.206614	3.88873e-11	2.38024e-09
ENSG00000177981.11	ENSG00000177981	140461	ASB8	204.672	1.18159	0.435947	5.12977e-05	0.000666841
ENSG00000164951.16	ENSG00000164951	54704	PDP1	867.595	1.18049	0.226721	7.99959e-10	3.7343e-08
ENSG00000248487.9	ENSG00000248487	25864	ABHD14A	83.8507	1.17906	0.520641	0.000213797	0.00219444
ENSG00000138166.6	ENSG00000138166	1847	DUSP5	1527.04	1.17641	0.147748	5.33442e-18	9.32179e-16
ENSG00000182013.18	ENSG00000182013	55228	PNMA8A	227.108	1.17631	0.339357	3.18442e-06	6.10534e-05
ENSG00000105255.11	ENSG00000105255	79187	FSD1	55.6863	1.17626	0.769954	0.00155861	0.0112627
ENSG00000144724.20	ENSG00000144724	5793	PTPRG	434.905	1.17433	0.284267	1.84616e-07	5.04925e-06
ENSG00000119917.14	NA	NA	NA	304.087	1.17411	0.375137	1.17211e-05	0.000190112
ENSG00000248905.10	ENSG00000248905	342184	FMN1	382.263	1.17373	0.447797	7.00482e-05	0.000867249
ENSG00000277925.1	ENSG00000277925	NA		10.7075	1.17332	1.01039	0.00355382	0.02184
ENSG00000164379.7	ENSG00000164379	94234	FOXQ1	1135.22	1.1729	0.266239	5.09787e-08	1.60303e-06
ENSG00000135677.11	ENSG00000135677	2799	GNS	1443.13	1.17233	0.30051	5.17993e-07	1.25083e-05
ENSG00000206075.14	ENSG00000206075	5268	SERPINB5	456.512	1.17114	0.382354	1.50769e-05	0.000235913
ENSG00000033170.17	ENSG00000033170	2530	FUT8	449.237	1.17051	0.412163	3.35146e-05	0.000465262
ENSG00000071967.12	ENSG00000071967	79901	CYBRD1	205.964	1.16833	0.224058	7.74204e-10	3.62435e-08
ENSG00000101928.13	ENSG00000101928	56180	MOSPD1	374.521	1.16815	0.210141	1.08384e-10	6.00759e-09
ENSG00000073670.14	ENSG00000073670	4185	ADAM11	28.4736	1.167	0.821968	0.00203621	0.0140528
ENSG00000077044.11	ENSG00000077044	8527	DGKD	926.494	1.16436	0.324464	1.97403e-06	4.04488e-05
ENSG00000243137.8	ENSG00000243137	5672	PSG4	77.2149	1.16428	0.455888	8.88106e-05	0.00106109
ENSG00000075223.14	ENSG00000075223	10512	SEMA3C	580.98	1.16418	0.241812	6.65826e-09	2.60104e-07
ENSG00000054983.17	ENSG00000054983	2581	GALC	37.4319	1.16178	0.644496	0.000808953	0.00659023
ENSG00000244274.8	ENSG00000244274	55861	DBNDD2	538.048	1.15983	0.30663	8.81334e-07	1.99757e-05
ENSG00000071054.16	ENSG00000071054	9448	MAP4K4	1785.8	1.1597	0.160488	1.66483e-15	2.12912e-13
ENSG00000133704.10	ENSG00000133704	10526	IPO8	1107.2	1.15867	0.354407	7.092e-06	0.000122993
ENSG00000137575.12	ENSG00000137575	6386	SDCBP	863.331	1.15745	0.28533	2.65159e-07	6.93717e-06
ENSG00000103642.12	ENSG00000103642	114294	LACTB	327.407	1.15704	0.36771	1.13281e-05	0.000185099
ENSG00000108691.9	ENSG00000108691	6347	CCL2	21.0057	1.15323	0.910176	0.00292848	0.0186426
ENSG00000152127.9	ENSG00000152127	4249	MGAT5	785.398	1.15317	0.251145	2.09873e-08	7.24649e-07
ENSG00000139687.16	ENSG00000139687	5925	RB1	79.9511	1.15079	0.615931	0.000694943	0.00579972
ENSG00000166130.15	ENSG00000166130	121457	IKBIP	242.206	1.14887	0.539828	0.000338631	0.00322594
ENSG00000113369.9	ENSG00000113369	57561	ARRDC3	501.546	1.14591	0.215842	4.68565e-10	2.3018e-08
ENSG00000153064.12	ENSG00000153064	55024	BANK1	4.85561	1.14512	1.64231	0.0101909	0.0492691
ENSG00000166224.17	ENSG00000166224	8879	SGPL1	1774.71	1.14343	0.239259	8.23137e-09	3.15105e-07
ENSG00000128274.17	ENSG00000128274	53947	A4GALT	114.264	1.14253	0.371183	1.50114e-05	0.000235048
ENSG00000188343.13	ENSG00000188343	137392	CIBAR1	132.041	1.14162	0.307402	1.21783e-06	2.64251e-05
ENSG00000113048.17	ENSG00000113048	23107	MRPS27	1041	1.1398	0.310726	1.48021e-06	3.12304e-05
ENSG00000281376.1	ENSG00000281376	103021294	ABALON	29.3215	1.13757	0.569257	0.000500865	0.00441332
ENSG00000005882.12	ENSG00000005882	5164	PDK2	258.561	1.13576	0.326194	3.20572e-06	6.1359e-05
ENSG00000229230.3	ENSG00000229230	NA	MT1P3	12.6575	1.13553	1.16771	0.00562787	0.0314918
ENSG00000163697.17	ENSG00000163697	323	APBB2	703.221	1.13378	0.238644	9.67906e-09	3.63831e-07
ENSG00000198301.12	ENSG00000198301	55153	SDAD1	667.851	1.13284	0.304681	1.21623e-06	2.64155e-05
ENSG00000119965.13	ENSG00000119965	80007	C10orf88	153.715	1.13085	0.443093	9.53541e-05	0.00112561
ENSG00000084207.18	ENSG00000084207	2950	GSTP1	872.473	1.13071	0.503865	0.000249784	0.00248827
ENSG00000185567.7	ENSG00000185567	113146	AHNAK2	1727.47	1.12866	0.39877	3.75303e-05	0.00051231
ENSG00000104880.18	NA	NA	NA	1807.16	1.12574	0.156367	2.12529e-15	2.60171e-13
ENSG00000057294.15	ENSG00000057294	5318	PKP2	1627.94	1.12421	0.210817	4.26361e-10	2.11261e-08
ENSG00000089159.16	NA	NA	NA	3789.05	1.12327	0.201086	9.86822e-11	5.56412e-09
ENSG00000019485.13	ENSG00000019485	56981	PRDM11	72.8233	1.12208	0.530334	0.000370881	0.00346964
ENSG00000198435.4	ENSG00000198435	441478	NRARP	96.5201	1.12039	0.459912	0.000141444	0.0015597
ENSG00000110092.4	ENSG00000110092	595	CCND1	7472.31	1.11822	0.16642	6.82869e-14	6.54068e-12
ENSG00000171951.5	ENSG00000171951	7857	SCG2	5.35582	1.11785	1.22032	0.00651181	0.0351494
ENSG00000164171.11	ENSG00000164171	3673	ITGA2	1294.26	1.11778	0.333886	5.6709e-06	0.000100556
ENSG00000197860.10	ENSG00000197860	54557	SGTB	253.482	1.11756	0.234966	9.7438e-09	3.65066e-07
ENSG00000262879.6	ENSG00000262879	NA		372.306	1.11742	0.270439	2.03024e-07	5.48068e-06
ENSG00000111696.12	ENSG00000111696	51559	NT5DC3	766.11	1.11661	0.577741	0.000626942	0.00532738
ENSG00000167525.14	ENSG00000167525	147011	PROCA1	9.71128	1.11458	1.00141	0.0043408	0.0255145
ENSG00000197935.7	ENSG00000197935	282890	ZNF311	14.1651	1.11442	0.71649	0.00164634	0.0117922
ENSG00000147168.13	ENSG00000147168	3561	IL2RG	20.9725	1.11386	0.772713	0.00214607	0.014687
ENSG00000197601.13	ENSG00000197601	84188	FAR1	601.881	1.11357	0.251952	5.27377e-08	1.6538e-06
ENSG00000168283.14	ENSG00000168283	648	BMI1	468.919	1.11226	0.303644	1.60354e-06	3.3432e-05
ENSG00000185015.8	ENSG00000185015	377677	CA13	64.1983	1.11201	0.397645	4.37779e-05	0.000585377
ENSG00000102699.6	ENSG00000102699	143	PARP4	1331.64	1.10871	0.212118	8.00952e-10	3.7343e-08
ENSG00000272405.1	ENSG00000272405	NA		8.83071	1.10603	0.917981	0.00364243	0.0222412
ENSG00000130287.14	ENSG00000130287	1463	NCAN	4.67194	1.10326	1.31725	0.00786833	0.040495
ENSG00000151012.13	ENSG00000151012	23657	SLC7A11	256.864	1.10181	0.318792	3.83427e-06	7.19461e-05
ENSG00000119408.17	ENSG00000119408	10783	NEK6	579.276	1.09834	0.286663	8.1113e-07	1.85498e-05
ENSG00000136451.9	ENSG00000136451	7716	VEZF1	900.937	1.09805	0.236051	1.74346e-08	6.14019e-07
ENSG00000205413.8	ENSG00000205413	54809	SAMD9	359.343	1.09793	0.213639	1.339e-09	5.96351e-08
ENSG00000171051.9	ENSG00000171051	2357	FPR1	14.8495	1.09691	0.752566	0.00214249	0.0146712
ENSG00000163207.7	ENSG00000163207	3713	IVL	753.054	1.09646	0.27277	3.55784e-07	8.96983e-06
ENSG00000137965.11	ENSG00000137965	10561	IFI44	73.2014	1.09387	0.51052	0.000365395	0.00343093
ENSG00000196141.14	ENSG00000196141	26010	SPATS2L	848.496	1.09339	0.241615	3.31876e-08	1.08533e-06
ENSG00000023902.14	ENSG00000023902	51177	PLEKHO1	195.277	1.09211	0.254016	9.92408e-08	2.85404e-06
ENSG00000106070.20	ENSG00000106070	2887	GRB10	621.319	1.09049	0.44006	0.00013261	0.00148011
ENSG00000157111.13	ENSG00000157111	134285	TMEM171	18.5766	1.0886	0.759177	0.00229965	0.0154921
ENSG00000254470.3	ENSG00000254470	91056	AP5B1	358.453	1.08837	0.381661	3.82563e-05	0.000521909
ENSG00000075711.21	ENSG00000075711	1739	DLG1	1755.32	1.08657	0.277687	5.87435e-07	1.39353e-05
ENSG00000110880.11	ENSG00000110880	23603	CORO1C	2852.23	1.0847	0.2401	3.53621e-08	1.14824e-06
ENSG00000277879.1	ENSG00000277879	NA		9.51557	1.08463	0.9128	0.00392625	0.0235349
ENSG00000248257.7	ENSG00000248257	NA	PSG10P	5.73702	1.08243	1.40574	0.00937768	0.046228
ENSG00000238113.7	ENSG00000238113	103352539	LINC01410	5.66867	1.08167	1.32961	0.00854036	0.0431676
ENSG00000172175.15	ENSG00000172175	10892	MALT1	1174.25	1.07871	0.30263	2.63355e-06	5.19717e-05
ENSG00000275395.6	ENSG00000275395	8857	FCGBP	308.365	1.07756	0.926233	0.0041882	0.0247614
ENSG00000269834.6	ENSG00000269834	NA	ZNF528-AS1	157.271	1.0772	0.245312	6.70226e-08	2.04571e-06
ENSG00000260342.2	ENSG00000260342	NA		177.923	1.07563	0.655735	0.00145986	0.01066
ENSG00000187957.8	ENSG00000187957	92737	DNER	42.9031	1.07359	0.822144	0.00313935	0.0196893
ENSG00000029534.21	ENSG00000029534	286	ANK1	126.587	1.07166	0.764767	0.00256375	0.0168309
ENSG00000129317.15	ENSG00000129317	83448	PUS7L	307.542	1.07011	0.479285	0.000296998	0.00288211
ENSG00000140386.13	ENSG00000140386	49855	SCAPER	224.182	1.06834	0.247089	9.52303e-08	2.76651e-06
ENSG00000181350.12	ENSG00000181350	388341	LRRC75A	41.5764	1.06768	0.542653	0.000637507	0.00540912
ENSG00000251595.7	ENSG00000251595	79963	ABCA11P	49.9378	1.06589	0.6084	0.00113114	0.00870682
ENSG00000154930.15	ENSG00000154930	84532	ACSS1	47.0017	1.06498	0.519251	0.000508957	0.00446944
ENSG00000166173.11	ENSG00000166173	55323	LARP6	224.665	1.06441	0.359729	2.79392e-05	0.00040024
ENSG00000081041.9	ENSG00000081041	2920	CXCL2	100.081	1.06418	0.524574	0.000542956	0.00471523
ENSG00000241058.4	ENSG00000241058	221078	NSUN6	88.3611	1.0601	0.575987	0.000912739	0.00729044
ENSG00000138685.17	ENSG00000138685	2247	FGF2	174.181	1.05971	0.383207	5.56918e-05	0.000709458
ENSG00000204516.10	ENSG00000204516	4277	MICB	865.62	1.05951	0.135768	2.51626e-17	4.02813e-15
ENSG00000244405.8	ENSG00000244405	2119	ETV5	475.531	1.05891	0.41085	0.00010451	0.0012083
ENSG00000171522.6	ENSG00000171522	5734	PTGER4	167.085	1.05715	0.703453	0.00210746	0.0144655
ENSG00000134352.20	ENSG00000134352	3572	IL6ST	1353.78	1.05591	0.309368	5.19046e-06	9.30606e-05
ENSG00000186642.16	ENSG00000186642	5138	PDE2A	13.021	1.05226	1.13523	0.00705287	0.0373299
ENSG00000147065.17	ENSG00000147065	4478	MSN	8199.39	1.0521	0.144301	1.38623e-15	1.79286e-13
ENSG00000109756.9	ENSG00000109756	9693	RAPGEF2	565.413	1.05161	0.216824	7.38105e-09	2.85417e-07
ENSG00000254910.1	ENSG00000254910	NA		6.51149	1.0514	1.35985	0.00972042	0.0475723
ENSG00000150433.9	ENSG00000150433	219854	TMEM218	67.192	1.05051	0.404744	0.000100856	0.00117378
ENSG00000142627.13	ENSG00000142627	1969	EPHA2	3130.17	1.05049	0.261599	4.19112e-07	1.03165e-05
ENSG00000170006.12	ENSG00000170006	201799	TMEM154	195.686	1.04761	0.688808	0.00206651	0.0142361
ENSG00000151332.19	ENSG00000151332	51562	MBIP	115.196	1.04597	0.437151	0.000194832	0.00203652
ENSG00000185238.13	ENSG00000185238	10196	PRMT3	269.172	1.04558	0.323254	1.07212e-05	0.000176413
ENSG00000196526.10	ENSG00000196526	60312	AFAP1	1216.23	1.04345	0.183973	7.77528e-11	4.46094e-09
ENSG00000151422.13	ENSG00000151422	2241	FER	481.995	1.04208	0.249383	2.06623e-07	5.57127e-06
ENSG00000110330.8	ENSG00000110330	329	BIRC2	1184.82	1.04181	0.305532	5.51282e-06	9.81334e-05
ENSG00000198825.15	ENSG00000198825	22876	INPP5F	383.955	1.0417	0.530396	0.000687125	0.00574494
ENSG00000119403.15	ENSG00000119403	26147	PHF19	1243.12	1.04104	0.249656	2.15969e-07	5.78917e-06
ENSG00000146950.13	ENSG00000146950	357	SHROOM2	325.929	1.03997	0.174256	1.29713e-11	8.81122e-10
ENSG00000150093.20	ENSG00000150093	3688	ITGB1	4531.18	1.03945	0.239494	9.80994e-08	2.84265e-06
ENSG00000163513.19	ENSG00000163513	7048	TGFBR2	1191	1.03769	0.225524	2.77778e-08	9.3239e-07
ENSG00000136153.20	ENSG00000136153	4008	LMO7	1977.39	1.03588	0.164144	1.47771e-12	1.17866e-10
ENSG00000104324.16	ENSG00000104324	10404	CPQ	9.1462	1.03507	1.2364	0.00870639	0.0438326
ENSG00000165124.18	ENSG00000165124	79987	SVEP1	22.1784	1.0333	0.851957	0.00414449	0.0245474
ENSG00000090006.18	ENSG00000090006	8425	LTBP4	892.691	1.03308	0.189478	2.95517e-10	1.51004e-08
ENSG00000101109.12	ENSG00000101109	6789	STK4	1017.8	1.03172	0.244865	1.83481e-07	5.02421e-06
ENSG00000129116.19	ENSG00000129116	23022	PALLD	1837.86	1.03061	0.22535	3.28917e-08	1.08057e-06
ENSG00000250312.8	ENSG00000250312	255403	ZNF718	78.9772	1.02916	0.441227	0.000245885	0.0024537
ENSG00000012963.15	ENSG00000012963	55148	UBR7	758.113	1.02891	0.326648	1.55934e-05	0.000243329
ENSG00000204070.10	ENSG00000204070	90196	SYS1	316.723	1.02782	0.341537	2.61577e-05	0.000377697
ENSG00000198554.12	ENSG00000198554	11169	WDHD1	582.011	1.02716	0.3498	3.40039e-05	0.000470912
ENSG00000006576.16	ENSG00000006576	57157	PHTF2	423.972	1.0271	0.436076	0.000230768	0.00233647
ENSG00000152465.18	ENSG00000152465	9397	NMT2	415.618	1.02702	0.309707	8.37191e-06	0.000142916
ENSG00000182628.13	ENSG00000182628	348235	SKA2	929.918	1.02702	0.346092	3.04727e-05	0.000429809
ENSG00000113594.10	ENSG00000113594	3977	LIFR	262.622	1.02674	0.410356	0.000146258	0.00159983
ENSG00000010219.13	ENSG00000010219	8798	DYRK4	99.0053	1.02567	0.269362	1.14336e-06	2.49512e-05
ENSG00000185420.19	ENSG00000185420	64754	SMYD3	154.395	1.02562	0.404303	0.000131392	0.00147004
ENSG00000008853.17	ENSG00000008853	23221	RHOBTB2	540.241	1.0247	0.22301	3.0371e-08	1.00615e-06
ENSG00000114353.17	ENSG00000114353	2771	GNAI2	1575.18	1.02135	0.247205	2.79208e-07	7.25497e-06
ENSG00000137449.17	ENSG00000137449	132864	CPEB2	208.379	1.02027	0.342482	2.99314e-05	0.000422957
ENSG00000185634.12	ENSG00000185634	399694	SHC4	7.59676	1.01924	1.00634	0.00631844	0.0343975
ENSG00000164086.10	ENSG00000164086	1849	DUSP7	502.532	1.01874	0.301013	6.62756e-06	0.000115639
ENSG00000248810.2	ENSG00000248810	100507639	LINC02432	9.25354	1.0181	0.864133	0.00458984	0.0267351
ENSG00000131089.17	ENSG00000131089	23229	ARHGEF9	1239.71	1.01739	0.438643	0.000264944	0.00261652
ENSG00000205208.5	ENSG00000205208	201725	C4orf46	296.677	1.01711	0.316848	1.29978e-05	0.000208073
ENSG00000138311.18	ENSG00000138311	22891	ZNF365	91.1098	1.01561	0.600327	0.00148911	0.0108253
ENSG00000077684.16	ENSG00000077684	79960	JADE1	715.374	1.01446	0.25923	7.60093e-07	1.74875e-05
ENSG00000114861.23	ENSG00000114861	27086	FOXP1	440.366	1.01307	0.181917	1.66608e-10	8.93208e-09
ENSG00000236809.2	ENSG00000236809	NA	SNX25P1	5.7938	1.01091	1.15726	0.00841653	0.0426547
ENSG00000100523.16	ENSG00000100523	80821	DDHD1	379.195	1.0105	0.315185	1.35305e-05	0.000214352
ENSG00000250748.6	ENSG00000250748	105369187		15.9143	1.00992	0.721995	0.00296807	0.0188579
ENSG00000178234.13	ENSG00000178234	63917	GALNT11	558.755	1.00939	0.229301	8.35283e-08	2.4546e-06
ENSG00000142634.13	ENSG00000142634	79180	EFHD2	1333.29	1.00922	0.289627	4.63775e-06	8.44609e-05
ENSG00000245648.2	ENSG00000245648	101928100	KLRK1-AS1	14.1227	1.00906	0.891682	0.00512734	0.0293037
ENSG00000123146.20	ENSG00000123146	976	ADGRE5	1856.98	1.00854	0.214146	1.8478e-08	6.458e-07
ENSG00000198756.12	ENSG00000198756	23127	COLGALT2	106.287	1.00766	0.466849	0.000438311	0.00397409
ENSG00000147853.17	ENSG00000147853	50808	AK3	273.755	1.00562	0.203394	5.58832e-09	2.22483e-07
ENSG00000174607.11	ENSG00000174607	7368	UGT8	149.832	1.00558	0.291257	5.3442e-06	9.53542e-05
ENSG00000272502.1	ENSG00000272502	NA		5.43264	1.00454	1.0914	0.00776472	0.0400699
ENSG00000181126.13	ENSG00000181126	352962	HLA-V	25.0097	1.00361	0.703625	0.0028395	0.0182333
ENSG00000180340.7	ENSG00000180340	2535	FZD2	460.618	1.00336	0.247493	4.29577e-07	1.05401e-05
ENSG00000157224.16	ENSG00000157224	9069	CLDN12	344.577	1.00282	0.252889	6.37641e-07	1.49865e-05
ENSG00000106683.15	ENSG00000106683	3984	LIMK1	1378.21	1.00281	0.248454	4.66419e-07	1.13588e-05
ENSG00000205133.12	ENSG00000205133	286144	TRIQK	16.4533	1.00116	0.768188	0.00370686	0.0225176
ENSG00000225762.1	ENSG00000225762	NA	LINC01389	18.0768	-1.00171	0.629593	0.00196605	0.013655
ENSG00000105289.15	ENSG00000105289	27134	TJP3	1776.28	-1.002	0.341482	3.7466e-05	0.00051198
ENSG00000135127.11	ENSG00000135127	92558	BICDL1	1398.27	-1.0022	0.291482	5.73337e-06	0.000101507
ENSG00000196782.12	ENSG00000196782	55534	MAML3	90.6168	-1.00389	0.468015	0.000460728	0.00413121
ENSG00000102174.9	ENSG00000102174	5251	PHEX	116.497	-1.00519	0.359742	6.00958e-05	0.000756718
ENSG00000121064.13	ENSG00000121064	59342	SCPEP1	1383.44	-1.00619	0.298494	7.33933e-06	0.000126706
ENSG00000135929.9	ENSG00000135929	1593	CYP27A1	878.562	-1.00667	0.428959	0.000252106	0.00250923
ENSG00000233008.6	ENSG00000233008	101927560	LINC01725	9.46924	-1.00696	0.969513	0.00615979	0.0336941
ENSG00000233008.6	ENSG00000233008	101927587	LINC01725	9.46924	-1.00696	0.969513	0.00615979	0.0336941
ENSG00000285730.1	ENSG00000285730	NA		24.8592	-1.01407	0.573518	0.00123618	0.00932407
ENSG00000165238.16	ENSG00000165238	65268	WNK2	1361.63	-1.01594	0.223125	3.88691e-08	1.25323e-06
ENSG00000180806.5	ENSG00000180806	3225	HOXC9	123.803	-1.01757	0.281057	2.58773e-06	5.11999e-05
ENSG00000273659.1	ENSG00000273659	NA		9.23295	-1.01786	0.924766	0.00534544	0.0302666
ENSG00000177943.14	ENSG00000177943	158056	MAMDC4	286.497	-1.0226	0.369638	6.21974e-05	0.000780176
ENSG00000255237.1	ENSG00000255237	NA		19.3509	-1.02272	0.706683	0.00258891	0.0169475
ENSG00000205363.6	NA	NA	NA	48.5274	-1.02883	0.731731	0.00279339	0.018008
ENSG00000273036.3	ENSG00000273036	NA		50.9581	-1.03114	0.567399	0.00104244	0.00811967
ENSG00000245322.7	ENSG00000245322	NA	H2AZ1-DT	18.0548	-1.03473	0.681615	0.00214425	0.0146789
ENSG00000230487.8	ENSG00000230487	114796	PSMG3-AS1	70.4538	-1.03718	0.402111	0.000110554	0.00127112
ENSG00000115380.20	ENSG00000115380	2202	EFEMP1	751.645	-1.04075	0.321146	1.0643e-05	0.000175406
ENSG00000204397.8	NA	NA	NA	50.6289	-1.041	0.494077	0.000462091	0.00413695
ENSG00000196502.12	ENSG00000196502	6817	SULT1A1	513.998	-1.04139	0.380572	6.48725e-05	0.000808857
ENSG00000185386.15	ENSG00000185386	5600	MAPK11	243.985	-1.04151	0.229811	3.8502e-08	1.24314e-06
ENSG00000267048.1	ENSG00000267048	NA		84.0066	-1.04834	0.301734	4.1718e-06	7.71413e-05
ENSG00000173338.13	ENSG00000173338	10089	KCNK7	18.929	-1.05078	0.95232	0.00497736	0.0285926
ENSG00000065717.15	ENSG00000065717	7089	TLE2	984.978	-1.05101	0.355299	2.91577e-05	0.000413811
ENSG00000165215.6	ENSG00000165215	1365	CLDN3	826.715	-1.05142	0.277368	1.116e-06	2.44707e-05
ENSG00000114737.16	ENSG00000114737	1154	CISH	190.313	-1.0516	0.370722	4.46293e-05	0.000595938
ENSG00000160223.17	ENSG00000160223	23308	ICOSLG	984.675	-1.05266	0.271155	7.49221e-07	1.72895e-05
ENSG00000244921.2	ENSG00000244921	NA	MTCYBP18	4256.28	-1.05512	0.312775	6.08361e-06	0.000107128
ENSG00000085117.12	ENSG00000085117	3732	CD82	5629.63	-1.05839	0.232938	3.4019e-08	1.10935e-06
ENSG00000134873.10	ENSG00000134873	9071	CLDN10	511.454	-1.06032	0.339113	1.53398e-05	0.000239863
ENSG00000196155.13	ENSG00000196155	25894	PLEKHG4	556.494	-1.06059	0.402249	8.56227e-05	0.00102866
ENSG00000163354.15	ENSG00000163354	127579	DCST2	41.5253	-1.06308	0.634386	0.00137771	0.0101968
ENSG00000056736.10	ENSG00000056736	55540	IL17RB	222.643	-1.0638	0.260937	3.03751e-07	7.80412e-06
ENSG00000126217.21	ENSG00000126217	23263	MCF2L	1191	-1.06648	0.363755	3.05873e-05	0.000430896
ENSG00000076662.10	ENSG00000076662	3385	ICAM3	383.35	-1.06996	0.271486	5.45738e-07	1.3068e-05
ENSG00000274750.2	ENSG00000274750	8353	H3C6	41.7335	-1.07306	0.588072	0.000922208	0.00735739
ENSG00000168329.14	ENSG00000168329	1524	CX3CR1	36.3258	-1.07318	0.709486	0.00198753	0.0137874
ENSG00000239763.2	ENSG00000239763	NA		23.0597	-1.07462	0.848754	0.00340682	0.021061
ENSG00000154102.11	ENSG00000154102	404550	C16orf74	455.44	-1.07493	0.266589	3.58255e-07	9.01228e-06
ENSG00000275880.1	ENSG00000275880	NA		55.4994	-1.07531	0.382484	4.55416e-05	0.000605775
ENSG00000133321.11	ENSG00000133321	5920	PLAAT4	1652.32	-1.07628	0.518428	0.000461216	0.00413236
ENSG00000186115.13	ENSG00000186115	8529	CYP4F2	4.24371	-1.07804	1.35486	0.00892086	0.0446082
ENSG00000143450.18	ENSG00000143450	51686	OAZ3	75.7024	-1.07843	0.47065	0.000243956	0.00244512
ENSG00000276353.1	ENSG00000276353	NA		4.85548	-1.08217	1.35314	0.00879231	0.0441607
ENSG00000105519.18	ENSG00000105519	828	CAPS	112.887	-1.08664	0.395721	5.53424e-05	0.00070658
ENSG00000129514.8	ENSG00000129514	3169	FOXA1	844.15	-1.08923	0.202779	3.74791e-10	1.88565e-08
ENSG00000162817.7	ENSG00000162817	79762	C1orf115	509.497	-1.09332	0.232672	1.39081e-08	4.99819e-07
ENSG00000164976.9	ENSG00000164976	57462	MYORG	738.927	-1.0958	0.412196	7.26826e-05	0.000894228
ENSG00000164199.18	ENSG00000164199	84059	ADGRV1	251.965	-1.09869	0.276446	4.33112e-07	1.06154e-05
ENSG00000125246.15	ENSG00000125246	171425	CLYBL	119.162	-1.09883	0.380082	3.24563e-05	0.000453596
ENSG00000099260.11	ENSG00000099260	54873	PALMD	286.632	-1.10096	0.363219	1.9532e-05	0.000295786
ENSG00000227471.9	ENSG00000227471	441282	AKR1B15	265.05	-1.1053	0.453714	0.000146271	0.00159983
ENSG00000256116.1	ENSG00000256116	NA		26.0689	-1.10645	1.28518	0.00744764	0.0388717
ENSG00000275393.1	ENSG00000275393	NA		14.0581	-1.1079	0.794742	0.00241601	0.0160977
ENSG00000261829.1	ENSG00000261829	NA		8.56528	-1.10919	0.943716	0.00385103	0.0231446
ENSG00000119938.9	ENSG00000119938	5507	PPP1R3C	180.029	-1.11123	0.266687	1.7539e-07	4.81997e-06
ENSG00000264963.2	ENSG00000264963	NA	RN7SL440P	48.2284	-1.11344	0.54857	0.000482774	0.00428857
ENSG00000134258.17	ENSG00000134258	79679	VTCN1	3508.37	-1.11463	0.313125	2.44555e-06	4.86814e-05
ENSG00000180447.7	ENSG00000180447	2619	GAS1	70.7659	-1.11489	0.39882	4.3647e-05	0.000583967
ENSG00000260428.3	ENSG00000260428	642658	SCX	206.295	-1.11869	0.330375	4.86767e-06	8.80179e-05
ENSG00000103546.18	ENSG00000103546	6530	SLC6A2	517.267	-1.11879	0.310381	2.01432e-06	4.10978e-05
ENSG00000117115.13	ENSG00000117115	11240	PADI2	6721.27	-1.11915	0.266122	1.4398e-07	4.0146e-06
ENSG00000115468.12	ENSG00000115468	80303	EFHD1	2153.63	-1.12088	0.209836	4.08008e-10	2.03488e-08
ENSG00000165644.11	ENSG00000165644	118881	COMTD1	471.33	-1.1275	0.200391	7.69814e-11	4.42778e-09
ENSG00000168350.8	ENSG00000168350	123099	DEGS2	65.978	-1.12845	0.501972	0.000248007	0.00247272
ENSG00000237840.6	ENSG00000237840	NA	FAM21FP	22.3335	-1.12854	0.614654	0.000791979	0.00648194
ENSG00000196118.12	ENSG00000196118	90835	CCDC189	231.237	-1.13091	0.209367	2.84049e-10	1.46122e-08
ENSG00000016391.11	ENSG00000016391	55349	CHDH	490.9	-1.13135	0.345943	7.43934e-06	0.000128196
ENSG00000183628.14	ENSG00000183628	8214	DGCR6	463.636	-1.13405	0.205497	1.43506e-10	7.76629e-09
ENSG00000133460.19	ENSG00000133460	66035	SLC2A11	618.565	-1.13643	0.136187	2.25752e-19	4.96915e-17
ENSG00000261664.5	ENSG00000261664	NA	TTC39A-AS1	15.0689	-1.13983	0.844178	0.00250214	0.016526
ENSG00000204219.11	ENSG00000204219	6920	TCEA3	103.912	-1.14547	0.572128	0.000487774	0.00432125
ENSG00000223559.1	ENSG00000223559	NA		24.2076	-1.14652	0.712925	0.00135974	0.0100898
ENSG00000167741.11	ENSG00000167741	124975	GGT6	1029.24	-1.14738	0.302174	8.45289e-07	1.9214e-05
ENSG00000197119.13	ENSG00000197119	123096	SLC25A29	833.365	-1.14837	0.147727	2.47002e-17	3.98195e-15
ENSG00000227885.3	ENSG00000227885	NA		41.2623	-1.15113	0.614643	0.00068622	0.00573947
ENSG00000135723.14	ENSG00000135723	29109	FHOD1	2006.48	-1.15122	0.160684	2.64766e-15	3.15679e-13
ENSG00000174348.14	ENSG00000174348	127435	PODN	3.3005	-1.15147	1.67155	0.0103025	0.0496413
ENSG00000115457.10	ENSG00000115457	3485	IGFBP2	206.108	-1.15228	0.245935	1.3117e-08	4.72872e-07
ENSG00000042062.13	ENSG00000042062	140876	RIPOR3	28.7136	-1.1533	0.608765	0.000644783	0.00545548
ENSG00000136425.14	ENSG00000136425	10518	CIB2	9.17131	-1.15361	1.21054	0.00571505	0.0318262
ENSG00000257767.3	ENSG00000257767	NA		156.967	-1.15654	0.447048	8.08477e-05	0.00097976
ENSG00000173267.14	ENSG00000173267	6623	SNCG	92.158	-1.15791	0.293477	4.35158e-07	1.06542e-05
ENSG00000184012.13	NA	NA	NA	1522.48	-1.16422	0.327286	2.24522e-06	4.51194e-05
ENSG00000132746.15	ENSG00000132746	222	ALDH3B2	6478.66	-1.16506	0.478227	0.000129271	0.0014492
ENSG00000210195.2	ENSG00000210195	NA	MT-TT	376.662	-1.16678	0.288653	2.79107e-07	7.25497e-06
ENSG00000225840.2	ENSG00000225840	NA		62.9696	-1.17021	0.819023	0.00198312	0.013765
ENSG00000144749.14	ENSG00000144749	26018	LRIG1	1820.59	-1.17206	0.374393	1.17263e-05	0.000190112
ENSG00000288675.1	ENSG00000288675	101927423		104.038	-1.17403	0.295995	3.8774e-07	9.62704e-06
ENSG00000279204.1	ENSG00000279204	NA		9.85817	-1.17495	1.09803	0.00430889	0.0253701
ENSG00000265388.2	ENSG00000265388	NA	RN7SL391P	71.0861	-1.17692	0.489666	0.000140191	0.00154832
ENSG00000228412.9	ENSG00000228412	100506885	LNC-LBCS	18.6402	-1.1787	1.01983	0.00356494	0.0218966
ENSG00000197320.5	ENSG00000197320	NA		41.2222	-1.17927	0.571653	0.000385298	0.00357964
ENSG00000007062.12	ENSG00000007062	8842	PROM1	1473.24	-1.18268	0.273931	7.68234e-08	2.2899e-06
ENSG00000186493.13	NA	NA	NA	949.61	-1.18405	0.246026	6.59162e-09	2.58382e-07
ENSG00000132744.8	ENSG00000132744	91703	ACY3	33.34	-1.18982	0.814179	0.00177644	0.0125668
ENSG00000262265.2	ENSG00000262265	NA		13.8409	-1.19133	0.920718	0.00258628	0.0169351
ENSG00000134256.12	ENSG00000134256	9398	CD101	93.989	-1.19337	0.398455	1.86532e-05	0.000284483
ENSG00000197576.14	ENSG00000197576	3201	HOXA4	72.1477	-1.19686	0.300777	3.5723e-07	8.99637e-06
ENSG00000124143.10	ENSG00000124143	343578	ARHGAP40	351.059	-1.19805	0.272465	5.18904e-08	1.62946e-06
ENSG00000129151.9	ENSG00000129151	8424	BBOX1	13.0912	-1.20047	1.09365	0.00390867	0.0234479
ENSG00000176842.15	ENSG00000176842	10265	IRX5	1665.32	-1.20229	0.174053	1.70031e-14	1.81039e-12
ENSG00000168269.10	ENSG00000168269	2299	FOXI1	1911.51	-1.20342	0.234365	1.17845e-09	5.31044e-08
ENSG00000272638.1	ENSG00000272638	NA		9.84842	-1.20348	0.928587	0.00252291	0.0166439
ENSG00000214530.9	NA	NA	NA	2254.93	-1.20904	0.254774	9.19883e-09	3.48066e-07
ENSG00000283294.1	ENSG00000283294	NA		58.0002	-1.21295	0.456884	5.88382e-05	0.000743746
ENSG00000179403.12	ENSG00000179403	64856	VWA1	1672.12	-1.21494	0.247979	4.1482e-09	1.7018e-07
ENSG00000224822.1	ENSG00000224822	NA	THRB-IT1	5.12365	-1.2161	1.60561	0.00822255	0.0418383
ENSG00000164855.16	ENSG00000164855	202915	TMEM184A	2063.3	-1.21614	0.202867	7.69505e-12	5.50485e-10
ENSG00000088280.19	ENSG00000088280	55616	ASAP3	431.817	-1.21756	0.485268	9.39444e-05	0.00111313
ENSG00000283167.2	ENSG00000283167	NA		16.4967	-1.2231	1.42579	0.00646999	0.0350114
ENSG00000125898.13	ENSG00000125898	83541	FAM110A	900.25	-1.22315	0.231416	5.13902e-10	2.48716e-08
ENSG00000088386.17	ENSG00000088386	6564	SLC15A1	94.7043	-1.22434	0.613125	0.000428595	0.00390581
ENSG00000220749.4	ENSG00000220749	NA	RPL21P28	9.0919	-1.22524	1.79064	0.00958025	0.0470524
ENSG00000179862.7	ENSG00000179862	163732	CITED4	5486.83	-1.22689	0.188349	2.67134e-13	2.40757e-11
ENSG00000205143.3	ENSG00000205143	138715	ARID3C	13.8973	-1.22776	0.699529	0.000812067	0.00661089
ENSG00000259519.1	ENSG00000259519	NA		7.5967	-1.22796	1.59145	0.00785773	0.0404587
ENSG00000111275.13	ENSG00000111275	217	ALDH2	511.033	-1.22802	0.288141	9.70253e-08	2.81509e-06
ENSG00000287262.1	ENSG00000287262	NA		9.67439	-1.23023	0.909419	0.0021277	0.0145917
ENSG00000270388.1	ENSG00000270388	NA	MTCO3P22	2093.1	-1.23515	0.266413	1.59467e-08	5.6685e-07
ENSG00000225783.8	ENSG00000225783	440823	MIAT	17.5591	-1.24056	0.752343	0.00103876	0.00809923
ENSG00000197635.11	ENSG00000197635	1803	DPP4	146.666	-1.24261	0.577813	0.00026937	0.00265117
ENSG00000223764.2	ENSG00000223764	100130417	LINC02593	28.9209	-1.2442	0.703919	0.000765366	0.00628886
ENSG00000241484.10	ENSG00000241484	23779	ARHGAP8	1344.59	-1.24449	0.201361	2.45254e-12	1.89036e-10
ENSG00000100399.16	ENSG00000100399	150356	CHADL	17.8464	-1.2587	0.926277	0.00200715	0.0138899
ENSG00000211454.15	ENSG00000211454	NA	AKR7L	32.2023	-1.25935	0.697827	0.000678442	0.00569172
ENSG00000286012.1	ENSG00000286012	NA		3.58895	-1.2598	1.77015	0.00870967	0.0438392
ENSG00000168280.18	ENSG00000168280	3800	KIF5C	100.261	-1.26233	0.6638	0.00052265	0.00456835
ENSG00000108786.11	ENSG00000108786	3292	HSD17B1	46.1647	-1.26546	0.426218	1.88035e-05	0.000286394
ENSG00000166682.13	ENSG00000166682	80975	TMPRSS5	25.2979	-1.26673	1.01304	0.00253461	0.0166922
ENSG00000172748.14	ENSG00000172748	169270	ZNF596	34.8177	-1.27421	0.747988	0.00085874	0.00694042
ENSG00000178026.13	ENSG00000178026	388886	LRRC75B	154.898	-1.27642	0.508119	8.59431e-05	0.00103168
ENSG00000167371.21	ENSG00000167371	112476	PRRT2	38.7058	-1.2887	1.20609	0.00370413	0.0225176
ENSG00000197308.9	ENSG00000197308	399717	GATA3-AS1	5.97044	-1.29074	1.25733	0.00406451	0.0241863
ENSG00000187017.17	ENSG00000187017	83715	ESPN	168.86	-1.2916	0.620938	0.0003065	0.00295371
ENSG00000182782.8	ENSG00000182782	338442	HCAR2	90.3074	-1.29216	0.665918	0.000450197	0.00405585
ENSG00000154027.19	ENSG00000154027	26289	AK5	878.636	-1.29379	0.324666	3.38867e-07	8.58114e-06
ENSG00000229453.2	ENSG00000229453	646424	SPINK8	4.80864	-1.29426	1.63725	0.0070277	0.0372489
ENSG00000177685.17	ENSG00000177685	283229	CRACR2B	1803.54	-1.29678	0.270112	7.26146e-09	2.81268e-07
ENSG00000064687.13	ENSG00000064687	10347	ABCA7	1257.97	-1.29902	0.177862	1.18609e-15	1.56046e-13
ENSG00000172830.13	ENSG00000172830	54961	SSH3	2287.12	-1.30496	0.219771	1.27217e-11	8.66739e-10
ENSG00000133315.12	ENSG00000133315	28992	MACROD1	848.841	-1.30524	0.218373	1.00013e-11	7.06001e-10
ENSG00000223972.5	ENSG00000223972	84771	DDX11L1	5.5076	-1.30902	2.20994	0.00990412	0.0482702
ENSG00000223972.5	ENSG00000223972	727856	DDX11L1	5.5076	-1.30902	2.20994	0.00990412	0.0482702
ENSG00000223972.5	ENSG00000223972	100287102	DDX11L1	5.5076	-1.30902	2.20994	0.00990412	0.0482702
ENSG00000223972.5	ENSG00000223972	100287596	DDX11L1	5.5076	-1.30902	2.20994	0.00990412	0.0482702
ENSG00000223972.5	ENSG00000223972	102725121	DDX11L1	5.5076	-1.30902	2.20994	0.00990412	0.0482702
ENSG00000184154.15	ENSG00000184154	220074	LRTOMT	158.292	-1.31167	0.310337	1.1661e-07	3.31196e-06
ENSG00000223572.10	ENSG00000223572	548596	CKMT1A	577.052	-1.32303	0.410445	7.22347e-06	0.000125083
ENSG00000278928.1	ENSG00000278928	NA		102.226	-1.32417	0.362612	1.3806e-06	2.92908e-05
ENSG00000099994.11	ENSG00000099994	56241	SUSD2	3637	-1.32883	0.21174	1.63597e-12	1.2914e-10
ENSG00000206077.13	NA	NA	NA	55.943	-1.32923	0.530486	8.27045e-05	0.000999088
ENSG00000147041.12	ENSG00000147041	94122	SYTL5	102.329	-1.33432	0.506708	5.49284e-05	0.000701752
ENSG00000273420.1	ENSG00000273420	NA		228.301	-1.33458	0.306573	6.65588e-08	2.03427e-06
ENSG00000227091.2	ENSG00000227091	NA	SLC6A17-AS1	5.98706	-1.33571	2.01657	0.00888001	0.0444799
ENSG00000174628.16	ENSG00000174628	124152	IQCK	133.227	-1.33803	0.276373	6.28005e-09	2.47015e-07
ENSG00000198125.13	ENSG00000198125	4151	MB	468.361	-1.34304	0.265833	2.13714e-09	9.26578e-08
ENSG00000234807.7	ENSG00000234807	NA	LINC01135	78.3912	-1.34526	0.553866	0.000103136	0.00119483
ENSG00000184985.16	ENSG00000184985	57537	SORCS2	169.863	-1.34576	0.581903	0.000146171	0.00159983
ENSG00000006747.15	ENSG00000006747	85477	SCIN	65.2348	-1.34678	0.696844	0.000426215	0.00388567
ENSG00000116039.13	ENSG00000116039	525	ATP6V1B1	1832.98	-1.34774	0.231928	3.08055e-11	1.90081e-09
ENSG00000165186.12	ENSG00000165186	139411	PTCHD1	885.525	-1.34828	0.174401	5.61252e-17	8.68121e-15
ENSG00000172817.4	ENSG00000172817	9420	CYP7B1	72.251	-1.34898	0.734273	0.000546984	0.00474302
ENSG00000143578.16	ENSG00000143578	148327	CREB3L4	512.163	-1.35491	0.471611	2.45452e-05	0.000358347
ENSG00000127415.13	ENSG00000127415	3425	IDUA	357.495	-1.3589	0.416659	6.22231e-06	0.000109402
ENSG00000170382.12	ENSG00000170382	10446	LRRN2	69.421	-1.36339	0.375989	1.54314e-06	3.23494e-05
ENSG00000196167.10	ENSG00000196167	399948	COLCA1	148.529	-1.37617	1.33004	0.00363198	0.022189
ENSG00000240399.1	ENSG00000240399	NA		10.8718	-1.37965	1.22776	0.00293718	0.0186824
ENSG00000102243.13	ENSG00000102243	51442	VGLL1	3012.87	-1.38151	0.251044	2.02473e-10	1.06552e-08
ENSG00000162949.16	ENSG00000162949	92291	CAPN13	379.766	-1.38551	0.495342	3.10534e-05	0.000436119
ENSG00000162599.17	ENSG00000162599	4774	NFIA	1006.19	-1.38921	0.188453	1.06419e-15	1.40818e-13
ENSG00000264423.2	ENSG00000264423	NA	RN7SL718P	71.4021	-1.3913	0.709717	0.000374203	0.00349643
ENSG00000248185.1	ENSG00000248185	NA		5.69829	-1.3934	2.14185	0.00848637	0.0429516
ENSG00000240898.1	ENSG00000240898	NA		3.60178	-1.39415	1.98564	0.00778479	0.0401553
ENSG00000122512.16	ENSG00000122512	5395	PMS2	1251.08	-1.39927	0.464093	1.48199e-05	0.000232687
ENSG00000241782.1	ENSG00000241782	NA		3.40273	-1.40267	1.7853	0.00643663	0.0348751
ENSG00000153404.14	ENSG00000153404	153478	PLEKHG4B	485.009	-1.40317	0.38735	1.59032e-06	3.31865e-05
ENSG00000226745.2	ENSG00000226745	NA	OAZ1P1	153.914	-1.40546	0.441327	8.1741e-06	0.000139852
ENSG00000146955.11	ENSG00000146955	401409	RAB19	48.5132	-1.40588	0.601323	0.000127571	0.00143295
ENSG00000163064.7	ENSG00000163064	2019	EN1	245.229	-1.40728	0.340114	1.90307e-07	5.1665e-06
ENSG00000157388.19	ENSG00000157388	776	CACNA1D	122.679	-1.41003	0.517823	3.89488e-05	0.000529778
ENSG00000259439.2	ENSG00000259439	107985879	LINC01833	128.382	-1.41082	0.269746	9.79558e-10	4.50282e-08
ENSG00000213606.3	ENSG00000213606	NA	AKR1B10P1	28.1037	-1.41436	0.593803	0.000111217	0.00127618
ENSG00000213130.3	ENSG00000213130	NA	EEF1DP5	67.8802	-1.41537	0.447234	8.76553e-06	0.000148858
ENSG00000264230.9	ENSG00000264230	728113	ANXA8L1	1829.77	-1.41875	0.201058	1.21367e-14	1.32935e-12
ENSG00000242628.6	ENSG00000242628	NA		22.3304	-1.42206	1.51387	0.00436969	0.0256555
ENSG00000272872.1	ENSG00000272872	NA		69.8534	-1.4224	0.564528	7.30111e-05	0.000896657
ENSG00000171631.15	NA	NA	NA	590.192	-1.42872	0.2424	2.46354e-11	1.55788e-09
ENSG00000175318.12	ENSG00000175318	196996	GRAMD2A	948.631	-1.42943	0.32894	7.82786e-08	2.31818e-06
ENSG00000261667.1	ENSG00000261667	101928108	LY6L	9.42151	-1.43512	1.44783	0.00380904	0.0229438
ENSG00000188959.9	NA	NA	NA	326.954	-1.44126	0.507295	2.61654e-05	0.000377697
ENSG00000162981.14	ENSG00000162981	151354	LRATD1	278.503	-1.44183	0.473168	1.31448e-05	0.000209916
ENSG00000056998.20	ENSG00000056998	8908	GYG2	289.337	-1.44308	0.454469	8.43374e-06	0.000143864
ENSG00000124490.14	ENSG00000124490	7180	CRISP2	8.76527	-1.44388	1.90299	0.00660876	0.0355469
ENSG00000204060.7	ENSG00000204060	100132074	FOXO6	777.547	-1.45041	0.278071	1.1781e-09	5.31044e-08
ENSG00000213316.10	ENSG00000213316	4056	LTC4S	31.6801	-1.4506	0.774361	0.000439586	0.00398377
ENSG00000177614.11	ENSG00000177614	79605	PGBD5	400.367	-1.45795	0.338879	9.92344e-08	2.85404e-06
ENSG00000204128.6	ENSG00000204128	257407	C2orf72	57.6199	-1.46184	0.60456	9.60745e-05	0.00112932
ENSG00000248923.1	ENSG00000248923	NA	MTND5P11	465.93	-1.47086	0.328071	4.50038e-08	1.43486e-06
ENSG00000139055.7	ENSG00000139055	121506	ERP27	207.943	-1.47988	0.424528	2.77321e-06	5.42138e-05
ENSG00000229980.5	ENSG00000229980	400604	TOB1-AS1	18.5717	-1.49071	0.731507	0.000272781	0.00267889
ENSG00000100285.10	ENSG00000100285	4744	NEFH	21.2043	-1.49475	0.617441	9.29542e-05	0.00110369
ENSG00000279960.1	ENSG00000279960	NA		15.2521	-1.49721	0.928326	0.000806083	0.00656989
ENSG00000119866.22	ENSG00000119866	53335	BCL11A	57.7714	-1.49851	0.698932	0.000202996	0.00209985
ENSG00000185220.12	ENSG00000185220	267002	PGBD2	192.502	-1.49981	0.660181	0.000142068	0.00156419
ENSG00000177508.12	ENSG00000177508	79191	IRX3	2511.44	-1.50605	0.197019	2.50108e-16	3.60093e-14
ENSG00000186960.12	ENSG00000186960	387978	LINC01551	143.045	-1.5061	0.507979	1.71319e-05	0.000263919
ENSG00000277013.1	ENSG00000277013	NA		178.344	-1.50808	0.335773	4.64701e-08	1.47749e-06
ENSG00000198074.10	ENSG00000198074	57016	AKR1B10	836.682	-1.51183	0.452205	4.70837e-06	8.5475e-05
ENSG00000085831.15	NA	NA	NA	736.057	-1.51555	0.33164	3.29946e-08	1.08211e-06
ENSG00000111341.10	ENSG00000111341	4256	MGP	15062.6	-1.51581	0.321151	1.64461e-08	5.83696e-07
ENSG00000283709.1	ENSG00000283709	387644	FAM238C	76.079	-1.51687	0.411938	1.35585e-06	2.89534e-05
ENSG00000125967.17	ENSG00000125967	63941	NECAB3	961.032	-1.52201	0.244581	4.7993e-12	3.53266e-10
ENSG00000198740.9	ENSG00000198740	22834	ZNF652	450.149	-1.52292	0.310847	7.07826e-09	2.75103e-07
ENSG00000160862.13	ENSG00000160862	563	AZGP1	8630.37	-1.52592	0.232967	6.15655e-13	5.33848e-11
ENSG00000095303.17	ENSG00000095303	5742	PTGS1	40.3094	-1.52727	0.862058	0.000525703	0.00459153
ENSG00000264400.2	ENSG00000264400	NA	RN7SL491P	17.3729	-1.52793	0.87167	0.000550839	0.00476785
ENSG00000149090.12	ENSG00000149090	25891	PAMR1	14.2195	-1.5348	0.93558	0.000724111	0.00601028
ENSG00000186377.8	ENSG00000186377	260293	CYP4X1	739.438	-1.54142	0.926867	0.000680248	0.00570203
ENSG00000127129.10	ENSG00000127129	1907	EDN2	324.571	-1.55391	0.385996	3.64932e-07	9.16012e-06
ENSG00000196074.13	ENSG00000196074	10388	SYCP2	163.527	-1.56182	0.513111	1.31495e-05	0.000209916
ENSG00000160932.11	ENSG00000160932	4061	LY6E	4423.26	-1.56706	0.195824	2.0712e-17	3.36269e-15
ENSG00000166825.15	ENSG00000166825	290	ANPEP	3802.43	-1.57096	0.291791	6.86826e-10	3.23515e-08
ENSG00000237289.10	ENSG00000237289	1159	CKMT1B	679.838	-1.57114	0.16207	7.03119e-24	2.87425e-21
ENSG00000185052.12	NA	NA	NA	140.567	-1.57554	0.268934	5.08633e-11	3.04807e-09
ENSG00000143546.10	ENSG00000143546	6279	S100A8	1734.99	-1.57883	0.558804	2.63225e-05	0.000379282
ENSG00000088340.17	ENSG00000088340	NA	FER1L4	180.586	-1.58346	0.735194	0.000183862	0.00193427
ENSG00000130518.17	ENSG00000130518	80726	IQCN	76.9178	-1.5965	0.472156	4.23369e-06	7.79708e-05
ENSG00000163220.11	ENSG00000163220	6280	S100A9	10085.1	-1.59807	0.404015	5.0716e-07	1.22726e-05
ENSG00000237517.10	ENSG00000237517	NA	DGCR5	18.9331	-1.60507	0.903991	0.000483575	0.0042907
ENSG00000269482.1	ENSG00000269482	NA		24.7483	-1.61146	0.914381	0.000497064	0.00439336
ENSG00000167656.5	ENSG00000167656	8581	LY6D	370.431	-1.6183	0.478061	4.20899e-06	7.76408e-05
ENSG00000283992.2	ENSG00000283992	432355	SLURP2	359.365	-1.61891	0.485579	5.01826e-06	9.05978e-05
ENSG00000230498.3	ENSG00000230498	NA		43.363	-1.61921	0.634566	5.89392e-05	0.000744612
ENSG00000272087.1	ENSG00000272087	NA		29.804	-1.62117	0.675456	9.07849e-05	0.00108186
ENSG00000134215.16	ENSG00000134215	10451	VAV3	859.563	-1.63929	0.264103	7.93518e-12	5.65764e-10
ENSG00000245848.3	ENSG00000245848	1050	CEBPA	304.155	-1.64234	0.260304	4.2847e-12	3.17429e-10
ENSG00000264943.1	ENSG00000264943	NA	SH3GL1P2	4.08083	-1.64271	1.88394	0.00436874	0.0256555
ENSG00000185290.4	ENSG00000185290	389493	NUPR2	156.341	-1.64494	0.270189	1.64584e-11	1.08892e-09
ENSG00000189127.8	ENSG00000189127	340120	ANKRD34B	48.5665	-1.64875	0.698737	9.99777e-05	0.00116591
ENSG00000132821.12	ENSG00000132821	128434	VSTM2L	874.325	-1.64947	0.183741	7.73224e-21	2.25489e-18
ENSG00000170477.13	ENSG00000170477	3851	KRT4	1365.03	-1.65804	0.187991	3.20878e-20	7.81439e-18
ENSG00000115596.4	ENSG00000115596	7475	WNT6	2189.19	-1.65838	0.234519	3.03507e-14	3.07428e-12
ENSG00000111199.12	ENSG00000111199	59341	TRPV4	41.7317	-1.67506	0.506931	5.62413e-06	9.98817e-05
ENSG00000158806.14	ENSG00000158806	10361	NPM2	52.1915	-1.68714	0.856947	0.000276362	0.00270893
ENSG00000262304.2	ENSG00000262304	NA		23.0132	-1.68919	1.29879	0.00145822	0.0106515
ENSG00000142973.14	ENSG00000142973	1580	CYP4B1	422.022	-1.69451	1.01796	0.000592363	0.0050807
ENSG00000182809.11	ENSG00000182809	1397	CRIP2	489.725	-1.69772	0.199578	5.35856e-19	1.08556e-16
ENSG00000218416.4	ENSG00000218416	100130449		6.05928	-1.70156	1.84209	0.00370735	0.0225176
ENSG00000196189.13	ENSG00000196189	64218	SEMA4A	343.734	-1.70337	0.453801	1.18888e-06	2.58705e-05
ENSG00000185046.18	ENSG00000185046	56899	ANKS1B	70.6193	-1.70686	0.426708	4.73643e-07	1.15225e-05
ENSG00000170482.17	ENSG00000170482	9963	SLC23A1	12.1304	-1.70885	1.16823	0.000964481	0.00763447
ENSG00000117148.8	ENSG00000117148	81569	ACTL8	6.98172	-1.70998	1.27704	0.00130717	0.00976621
ENSG00000129675.16	ENSG00000129675	9459	ARHGEF6	552.517	-1.71277	0.550847	1.06372e-05	0.000175406
ENSG00000093100.13	ENSG00000093100	NA		171.833	-1.71521	0.576075	1.60541e-05	0.000249768
ENSG00000182983.15	ENSG00000182983	389114	ZNF662	102.2	-1.72063	0.873272	0.000268697	0.00264788
ENSG00000279968.3	ENSG00000279968	100507462	CCDC28A-AS1	19.7303	-1.72134	0.631876	3.42575e-05	0.00047385
ENSG00000165548.11	ENSG00000165548	57156	TMEM63C	61.9845	-1.72194	0.874853	0.000269871	0.00265487
ENSG00000214313.8	ENSG00000214313	646282	AZGP1P1	138.047	-1.73218	0.363749	2.02412e-08	7.02224e-07
ENSG00000050555.19	ENSG00000050555	10319	LAMC3	16.6496	-1.73668	0.924277	0.000335418	0.00320199
ENSG00000279170.3	ENSG00000279170	100130890	TSTD3	128.899	-1.74147	0.353036	9.34089e-09	3.51994e-07
ENSG00000120885.22	ENSG00000120885	1191	CLU	4352.66	-1.75672	0.25553	1.48642e-13	1.38887e-11
ENSG00000143416.21	ENSG00000143416	8991	SELENBP1	503.931	-1.78172	0.37271	1.98779e-08	6.92611e-07
ENSG00000124664.11	ENSG00000124664	25803	SPDEF	2145.41	-1.79083	0.303878	6.99025e-11	4.06144e-09
ENSG00000215006.4	ENSG00000215006	NA	CHCHD2P2	7.32084	-1.8008	2.38907	0.0049757	0.0285903
ENSG00000100033.16	NA	NA	NA	1888.78	-1.80173	0.319574	2.92258e-10	1.49673e-08
ENSG00000082482.14	ENSG00000082482	3776	KCNK2	347.947	-1.80536	0.273923	1.04344e-12	8.6545e-11
ENSG00000234546.4	ENSG00000234546	102724571	LNCTAM34A	11.296	-1.80608	1.07652	0.000530326	0.00462661
ENSG00000105143.12	ENSG00000105143	6511	SLC1A6	7050.31	-1.80763	0.165564	4.36761e-29	3.12448e-26
ENSG00000162931.12	ENSG00000162931	51127	TRIM17	18.597	-1.81034	0.736526	7.01906e-05	0.000868543
ENSG00000159387.8	ENSG00000159387	79190	IRX6	1724.72	-1.81379	0.325942	4.39592e-10	2.16878e-08
ENSG00000198771.11	ENSG00000198771	92241	RCSD1	100.751	-1.82043	0.591004	1.16116e-05	0.000188921
ENSG00000124102.5	ENSG00000124102	5266	PI3	641.577	-1.82689	0.276588	9.76728e-13	8.22032e-11
ENSG00000127249.15	ENSG00000127249	84239	ATP13A4	92.5062	-1.8431	1.12546	0.000572746	0.00493463
ENSG00000244242.2	ENSG00000244242	402778	IFITM10	121.05	-1.84542	0.340219	9.52922e-10	4.40693e-08
ENSG00000171517.6	ENSG00000171517	23566	LPAR3	118.097	-1.8477	0.359775	4.05417e-09	1.66921e-07
ENSG00000244731.8	ENSG00000244731	720	C4A	209.887	-1.85543	0.68181	3.31977e-05	0.000461703
ENSG00000244731.8	ENSG00000244731	110384692	C4A	209.887	-1.85543	0.68181	3.31977e-05	0.000461703
ENSG00000247317.3	ENSG00000247317	NA	LY6E-DT	63.1943	-1.86497	0.463518	4.82645e-07	1.1729e-05
ENSG00000250620.2	ENSG00000250620	NA	LINC02515	74.4709	-1.87799	0.431217	1.33628e-07	3.75799e-06
ENSG00000140057.9	ENSG00000140057	122481	AK7	24.3324	-1.88061	0.827685	0.00011181	0.00128171
ENSG00000214290.8	ENSG00000214290	120376	COLCA2	143.995	-1.88475	0.678242	2.79758e-05	0.000400514
ENSG00000198848.13	ENSG00000198848	1066	CES1	224.061	-1.88481	0.596245	9.03529e-06	0.000152468
ENSG00000255690.3	ENSG00000255690	9865	TRIL	195.225	-1.89561	0.604413	9.74493e-06	0.000161888
ENSG00000244414.7	ENSG00000244414	3078	CFHR1	3.50444	-1.91789	2.10498	0.00337475	0.0209023
ENSG00000175274.19	ENSG00000175274	9537	TP53I11	3515.62	-1.92438	0.207062	5.9428e-22	2.00062e-19
ENSG00000162552.15	ENSG00000162552	54361	WNT4	122.563	-1.92827	0.395624	1.47861e-08	5.29098e-07
ENSG00000189058.9	ENSG00000189058	347	APOD	10.3024	-1.93158	1.65504	0.00177644	0.0125668
ENSG00000284721.1	ENSG00000284721	NA		18.2279	-1.93234	0.8317	9.55636e-05	0.00112707
ENSG00000143556.9	ENSG00000143556	6278	S100A7	3080.44	-1.94918	0.488514	5.65202e-07	1.34497e-05
ENSG00000277858.2	ENSG00000277858	474381	H2AB2	5.41414	-1.98555	2.46226	0.00398154	0.023804
ENSG00000168743.13	ENSG00000168743	255743	NPNT	171.202	-2.00674	0.607799	5.84327e-06	0.000103213
ENSG00000213542.3	ENSG00000213542	NA		9.66097	-2.00915	1.3003	0.000662989	0.00558599
ENSG00000156689.7	ENSG00000156689	219970	GLYATL2	353.508	-2.04106	0.443008	5.00961e-08	1.57961e-06
ENSG00000215018.10	ENSG00000215018	340267	COL28A1	21.3933	-2.04206	1.31649	0.00064426	0.00545429
ENSG00000165092.13	ENSG00000165092	216	ALDH1A1	481.129	-2.05689	0.49515	3.13926e-07	8.01159e-06
ENSG00000157017.16	ENSG00000157017	51738	GHRL	10.0287	-2.1148	2.18093	0.00266748	0.0173774
ENSG00000164309.15	ENSG00000164309	202333	CMYA5	651.965	-2.1265	0.401083	1.94548e-09	8.48304e-08
ENSG00000120049.20	ENSG00000120049	30819	KCNIP2	40.7263	-2.1487	0.705207	1.24517e-05	0.000200594
ENSG00000184330.12	ENSG00000184330	338324	S100A7A	354.789	-2.16468	1.07731	0.000196731	0.00204987
ENSG00000128262.8	ENSG00000128262	29774	POM121L9P	54.1037	-2.18512	0.316708	1.24571e-13	1.16872e-11
ENSG00000125999.11	ENSG00000125999	92747	BPIFB1	37.2068	-2.20326	0.781168	2.35002e-05	0.000346405
ENSG00000174827.14	ENSG00000174827	5174	PDZK1	130.412	-2.21404	0.419125	2.09542e-09	9.10214e-08
ENSG00000100276.10	ENSG00000100276	10633	RASL10A	22.8293	-2.21736	1.12393	0.000212474	0.00218506
ENSG00000173227.14	ENSG00000173227	91683	SYT12	3626.22	-2.23244	0.383008	1.06642e-10	5.95425e-09
ENSG00000259343.7	ENSG00000259343	NA	TMC3-AS1	21.7358	-2.2758	0.916663	5.75343e-05	0.000728874
ENSG00000254363.6	ENSG00000254363	101929719		54.0097	-2.28934	0.811393	2.32644e-05	0.00034315
ENSG00000154342.6	ENSG00000154342	89780	WNT3A	36.4757	-2.32135	0.436022	1.623e-09	7.17252e-08
ENSG00000123572.17	ENSG00000123572	203447	NRK	253.504	-2.34648	0.264195	1.36034e-20	3.66363e-18
ENSG00000225808.1	ENSG00000225808	NA	DNAJC19P5	6.93999	-2.34972	1.44593	0.000488563	0.00432489
ENSG00000255571.9	ENSG00000255571	254559	MIR9-3HG	169.237	-2.40489	0.315286	4.54164e-16	6.30105e-14
ENSG00000124107.5	ENSG00000124107	6590	SLPI	1130.18	-2.41983	0.291405	1.88007e-18	3.49907e-16
ENSG00000140092.14	NA	NA	NA	52.1604	-2.42843	1.02438	7.56123e-05	0.000924142
ENSG00000105141.6	ENSG00000105141	23581	CASP14	33881.7	-2.44744	0.275109	1.03821e-20	2.86345e-18
ENSG00000223923.2	ENSG00000223923	105373878	TNS1-AS1	10.4802	-2.46631	1.30026	0.000245141	0.00245323
ENSG00000116299.17	ENSG00000116299	57535	ELAPOR1	2017.16	-2.4838	0.74224	5.15656e-06	9.28019e-05
ENSG00000166407.14	ENSG00000166407	4004	LMO1	17.6479	-2.49108	0.707081	2.96962e-06	5.74161e-05
ENSG00000222750.1	ENSG00000222750	NA	RNU4-46P	4.86362	-2.51439	2.10623	0.00135718	0.0100741
ENSG00000263639.7	ENSG00000263639	4477	MSMB	17.1694	-2.53386	1.0086	5.25753e-05	0.000677677
ENSG00000160191.18	ENSG00000160191	5152	PDE9A	188.461	-2.53717	0.341043	1.69437e-15	2.15487e-13
ENSG00000187527.11	ENSG00000187527	344905	ATP13A5	497.071	-2.59595	0.438664	5.15443e-11	3.08082e-09
ENSG00000160111.14	ENSG00000160111	27151	CPAMD8	1090.03	-2.63355	0.355449	2.02543e-15	2.50628e-13
ENSG00000263429.3	ENSG00000263429	NA	TMEM238L	4.94861	-2.73012	2.68656	0.00180965	0.0127544
ENSG00000254752.2	ENSG00000254752	NA	OR5M2P	6.0934	-2.73831	2.10306	0.000993563	0.00781871
ENSG00000178458.5	ENSG00000178458	NA	H3P16	11.8652	-2.7502	1.52185	0.000297888	0.00288829
ENSG00000173237.4	ENSG00000173237	254439	C11orf86	11.3736	-2.79925	1.41925	0.000200345	0.00207996
ENSG00000260971.4	ENSG00000260971	NA		17.6537	-2.80845	1.48847	0.00024573	0.00245323
ENSG00000265458.2	ENSG00000265458	NA		42.4289	-2.84173	0.455781	7.34512e-12	5.28756e-10
ENSG00000170381.14	ENSG00000170381	9723	SEMA3E	735.147	-2.88338	0.466414	1.04782e-11	7.30145e-10
ENSG00000155622.7	ENSG00000155622	9502	XAGE2	123.249	-2.92917	0.410354	1.61382e-14	1.72634e-12
ENSG00000266992.1	ENSG00000266992	NA	DHX40P1	5.287	-2.93769	2.13154	0.000799931	0.00653067
ENSG00000047457.14	ENSG00000047457	1356	CP	1415.69	-3.05904	0.416385	3.9246e-15	4.58377e-13
ENSG00000175899.15	ENSG00000175899	2	A2M	262.422	-3.12445	0.355323	3.10377e-20	7.63994e-18
ENSG00000119535.18	ENSG00000119535	1441	CSF3R	93.5482	-3.15818	0.743459	3.02104e-07	7.77051e-06
ENSG00000170324.21	ENSG00000170324	143162	FRMPD2	35.3004	-3.26193	0.510116	3.94055e-12	2.95761e-10
ENSG00000186160.5	ENSG00000186160	199974	CYP4Z1	130.354	-3.27875	0.902241	2.90585e-06	5.63949e-05
ENSG00000137561.5	ENSG00000137561	7274	TTPA	69.9173	-3.35911	1.15152	2.25735e-05	0.000335632
ENSG00000096006.12	ENSG00000096006	10321	CRISP3	1093.4	-3.36052	0.392057	3.29029e-19	7.03938e-17
ENSG00000105642.15	ENSG00000105642	3780	KCNN1	44.0281	-3.37423	1.28118	4.52634e-05	0.000602774
ENSG00000221836.3	ENSG00000221836	393046	OR2A5	11.2277	-3.4236	1.45137	8.63439e-05	0.00103564
ENSG00000227733.10	ENSG00000227733	NA		17.2085	-3.60254	1.26832	2.96408e-05	0.000419628
ENSG00000111339.12	ENSG00000111339	420	ART4	56.1576	-3.71756	1.16286	1.28837e-05	0.000206735
ENSG00000141750.7	ENSG00000141750	342667	STAC2	449.681	-3.72355	0.536346	2.13687e-13	1.94889e-11
ENSG00000250722.6	ENSG00000250722	6414	SELENOP	461.376	-3.74466	0.990514	2.53049e-06	5.0241e-05
ENSG00000240216.7	ENSG00000240216	NA	CPHL1P	168.525	-3.88438	0.579904	1.47066e-12	1.17715e-10
ENSG00000225933.1	ENSG00000225933	NA	RPS14P5	4.89153	-3.9421	2.54201	0.000453662	0.00408064
ENSG00000204380.4	ENSG00000204380	100129029	PKP4-AS1	15.0273	-3.9629	1.08468	4.26638e-06	7.84466e-05
ENSG00000251364.7	ENSG00000251364	100506258		15.1348	-3.96293	0.832157	7.98753e-08	2.35936e-06
ENSG00000263904.1	ENSG00000263904	NA		7.03414	-4.1807	1.87386	0.000120926	0.00136629
ENSG00000257512.1	ENSG00000257512	NA		28.3968	-4.19523	1.03329	1.4297e-06	3.03044e-05
ENSG00000225431.1	ENSG00000225431	101928233	LINC01671	30.3536	-4.36754	0.682069	1.90367e-11	1.22757e-09
ENSG00000147381.11	ENSG00000147381	4103	MAGEA4	5.64987	-4.66754	2.02905	0.000103859	0.00120138
ENSG00000154198.14	ENSG00000154198	163720	CYP4Z2P	36.9897	-5.22911	1.03451	5.41693e-08	1.68484e-06
ENSG00000172551.11	ENSG00000172551	118430	MUCL1	29.2949	-5.33764	0.912145	9.10675e-10	4.22864e-08
ENSG00000234797.5	ENSG00000234797	NA	RPS3AP6	21.5493	-5.73545	2.09916	4.19616e-05	0.000566717
ENSG00000231684.3	ENSG00000231684	NA	EIF1P3	7.57797	-5.87747	1.72073	1.14443e-05	0.000186597
ENSG00000236552.2	ENSG00000236552	728658	RPL13AP5	19.6337	-5.94783	2.02576	2.82599e-05	0.000403573
ENSG00000260401.1	ENSG00000260401	NA		82.9116	-8.58297	1.24231	3.26464e-13	2.89667e-11

## Sheet: Wikipathways
NAME	SIZE	ES	NES	NOM p-val	FDR q-val
WP_TGFBETA_SIGNALING_PATHWAY	127	0.6213797	1.7706995	0.0	0.0
WP_SENESCENCE_AND_AUTOPHAGY_IN_CANCER	104	0.6086199	1.6803697	0.0	0.0010875575
WP_CELL_CYCLE	113	0.55784625	1.5556906	0.0024301338	0.005844638
WP_ENDODERM_DIFFERENTIATION	141	0.5439118	1.5404224	0.0023419203	0.006125384
WP_WNT_SIGNALING	112	0.5523666	1.5184001	0.0	0.0073604165
WP_ADIPOGENESIS	121	0.52701825	1.4631447	0.0035294117	0.013216002
WP_WNT_SIGNALING_PATHWAY_AND_PLURIPOTENCY	100	0.53390986	1.4617348	0.0075	0.01235117
WP_LNCRNA_INVOLVEMENT_IN_CANONICAL_WNT_SIGNALING_AND_COLORECTAL_CANCER	101	0.5286318	1.4541408	0.011029412	0.01115874
WP_MESODERMAL_COMMITMENT_PATHWAY	147	0.50662464	1.4354897	0.008313539	0.014974893
WP_BREAST_CANCER_PATHWAY	149	0.48971623	1.4023005	0.0058139535	0.019489842
WP_FRAGILE_X_SYNDROME	116	0.5031907	1.399131	0.009638554	0.019259755
WP_NRF2_PATHWAY	142	0.48866677	1.3944807	0.014035088	0.019763935
WP_REGULATION_OF_TOLLLIKE_RECEPTOR_SIGNALING_PATHWAY	141	0.4697736	1.3460404	0.017584994	0.03681251
WP_DNA_DAMAGE_RESPONSE_ONLY_ATM_DEPENDENT	109	0.48750997	1.3387575	0.028402368	0.039126143
WP_ESC_PLURIPOTENCY_PATHWAYS	112	0.48216295	1.3280267	0.030750308	0.044088136
